# Supplementary material for: N-(4,6-Dimeth­oxy­pyrimidin-2-yl)-2-(3-methyl­phen­yl)acetamide
Source: Acta Crystallogr Sect E Struct Rep Online. 2011 Dec 23;68(Pt 1):o226–7. doi: 10.1107/S1600536811054493 (PMC3254559; doi:10.1107/S1600536811054493)
Supplement: Supplementary file 1 [file e-68-0o226-sup1.cif]

##############################################################################
#                                                                            #
# This CIF contains the data in a paper accepted for publication in          #
# Acta Crystallographica Section E. It conforms to the requirements of       #
# Notes for Authors for Acta Crystallographica Section E, and has been       #
# peer reviewed under the auspices of the IUCr Commission on Journals.       #
#                                                                            #
# Full details of the Crystallographic Information File format               #
# are given in the paper "The Crystallographic Information File (CIF):       #
# a New Standard Archive File for Crystallography" by S. R. Hall, F. H.      #
# Allen and I. D. Brown [Acta Cryst. (1991), A47, 655-685].                  #
#                                                                            #
# The current version of the core CIF dictionary is obtainable from          #
# ftp://ftp.iucr.org/pub/cif_core.dic.                                       #
#                                                                            #
# Software is freely available for graphical display of the structure(s)     #
# in this CIF. For information consult the CIF software page                 #
# http://www.iucr.org/resources/cif/software.                                #
#                                                                            #
# This file may be used for bona fide research purposes within the           #
# scientific community so long as proper attribution is given to the journal # 
# article from which it was obtained.                                        #
#                                                                            #
##############################################################################
data_global
_audit_creation_method     SHELXL-97
_journal_date_recd_electronic     2011-12-18
_journal_date_accepted     2011-12-18
_journal_name_full     'Acta Crystallographica, Section E'
_journal_year     2012
_journal_volume     68
_journal_issue      1
_journal_page_first     o226
_journal_page_last     o227
_journal_paper_category     QO
_journal_paper_doi     10.1107/S1600536811054493
_journal_coeditor_code     IS5034
_publ_contact_author_name     'Jasinski, Jerry P.'
_publ_contact_author_address
;
Department of Chemistry
Keene State College
229 Main Street
Keene, New Hampshire 03435, USA
;
_publ_contact_author_email     jjasinski@keene.edu
_publ_contact_author_fax     ?
_publ_contact_author_phone     '603 358-2563'
_publ_section_title
;
<i>N</i>-(4,6-Dimethoxypyrimidin-2-yl)-2-(3-methylphenyl)acetamide
;
loop_
    _publ_author_name
    _publ_author_address
    'Praveen, A. S.'
;
Department of Studies in Chemistry
University of Mysore
Manasagangotri, Mysore 570 006, India
;
    'Jasinski, Jerry P.'
;
Department of Chemistry
Keene State College
229 Main Street
Keene, NH 03435-2001, USA
;
    'Golen, James A.'
;
Department of Chemistry
Keene State College
229 Main Street
Keene, NH 03435-2001, USA
;
    'Yathirajan, H. S.'
;
Department of Studies in Chemistry
University of Mysore
Manasagangotri, Mysore 570 006, India
;
    'Narayana, B.'
;
Department of Studies in Chemistry
Mangalore University
Mangalagangotri, 574 199, India
;
data_I
_chemical_name_systematic
;
<i>N</i>-(4,6-Dimethoxypyrimidin-2-yl)-2-(3-methylphenyl)acetamide
;
_chemical_name_common     ?
_chemical_formula_moiety     'C15 H17 N3 O3'
_chemical_formula_sum     'C15 H17 N3 O3'
_chemical_formula_iupac     'C15 H17 N3 O3'
_chemical_formula_weight     287.32
_chemical_melting_point     ?
_symmetry_cell_setting     triclinic
_symmetry_space_group_name_H-M     'P -1'
_symmetry_space_group_name_Hall     '-P 1'
loop_
    _symmetry_equiv_pos_as_xyz
    'x, y, z'
    '-x, -y, -z'
_cell_length_a     7.1536(6)
_cell_length_b     8.2070(7)
_cell_length_c     13.8259(10)
_cell_angle_alpha     74.420(7)
_cell_angle_beta     86.540(6)
_cell_angle_gamma     69.186(8)
_cell_volume     730.30(10)
_cell_formula_units_Z     2
_cell_measurement_reflns_used     3427
_cell_measurement_theta_min     3.0553
_cell_measurement_theta_max     32.2696
_cell_measurement_temperature     173(2)
_exptl_crystal_description     chunk
_exptl_crystal_colour     colorless
_exptl_crystal_size_max     0.42
_exptl_crystal_size_mid     0.34
_exptl_crystal_size_min     0.22
_exptl_crystal_density_diffrn     1.306
_exptl_crystal_density_meas     ?
_exptl_crystal_density_method     'not measured'
_exptl_crystal_F_000     304
_exptl_absorpt_coefficient_mu     0.093
_exptl_absorpt_correction_type     multi-scan
_exptl_absorpt_process_details
;
(CrysAlis RED; Oxford Diffraction, 2010)
;
_exptl_absorpt_correction_T_min     0.961
_exptl_absorpt_correction_T_max     0.980
_diffrn_ambient_temperature     173(2)
_diffrn_radiation_type     MoK\a
_diffrn_radiation_wavelength     0.71073
_diffrn_radiation_source     'Enhance (Mo) X-ray Source'
_diffrn_radiation_monochromator     graphite
_diffrn_measurement_device_type     'Oxford Diffraction Xcalibur Eos Gemini'
_diffrn_measurement_method     ' \w scans'
_diffrn_detector_area_resol_mean     16.1500
_diffrn_reflns_number     8350
_diffrn_reflns_av_R_equivalents     0.0195
_diffrn_reflns_av_sigmaI/netI     0.0296
_diffrn_reflns_theta_min     3.06
_diffrn_reflns_theta_max     32.34
_diffrn_reflns_theta_full     25.00
_diffrn_measured_fraction_theta_max     0.908
_diffrn_measured_fraction_theta_full     0.997
_diffrn_reflns_limit_h_min     -10
_diffrn_reflns_limit_h_max     10
_diffrn_reflns_limit_k_min     -10
_diffrn_reflns_limit_k_max     12
_diffrn_reflns_limit_l_min     -20
_diffrn_reflns_limit_l_max     20
_refine_special_details
;
Refinement of <i>F</i>^2^ against ALL reflections. The weighted <i>R</i>-factor
<i>wR</i> and goodness of fit <i>S</i> are based on <i>F</i>^2^, conventional
<i>R</i>-factors <i>R</i> are based on <i>F</i>, with <i>F</i> set to zero for
negative <i>F</i>^2^. The threshold expression of <i>F</i>^2^ >
\s(<i>F</i>^2^) is used only for calculating <i>R</i>-factors(gt) <i>etc</i>.
and is not relevant to the choice of reflections for refinement.
<i>R</i>-factors based on <i>F</i>^2^ are statistically about twice as large
as those based on <i>F</i>, and <i>R</i>- factors based on ALL data will be
even larger.
;
_reflns_number_total     4735
_reflns_number_gt     3887
_reflns_threshold_expression     I>2sigma(I)
_refine_ls_structure_factor_coef     Fsqd
_refine_ls_matrix_type     full
_refine_ls_R_factor_all     0.0574
_refine_ls_R_factor_gt     0.0466
_refine_ls_wR_factor_gt     0.1238
_refine_ls_wR_factor_ref     0.1318
_refine_ls_goodness_of_fit_ref     1.020
_refine_ls_restrained_S_all     1.020
_refine_ls_number_reflns     4735
_refine_ls_number_parameters     197
_refine_ls_number_restraints     0
_refine_ls_hydrogen_treatment     mixed
_refine_ls_weighting_scheme     calc
_refine_ls_weighting_details
         'calc w=1/[\s^2^(Fo^2^)+(0.0664P)^2^+0.1560P] where P=(Fo^2^+2Fc^2^)/3'
_atom_sites_solution_hydrogens     geom
_atom_sites_solution_primary     direct
_atom_sites_solution_secondary     difmap
_refine_ls_shift/su_max     0.000
_refine_ls_shift/su_mean     0.000
_refine_diff_density_max     0.373
_refine_diff_density_min     -0.215
_refine_ls_extinction_method     none
_refine_ls_extinction_coef     ?
loop_
    _atom_type_symbol
    _atom_type_description
    _atom_type_scat_dispersion_real
    _atom_type_scat_dispersion_imag
    _atom_type_scat_source
    'C' 'C' 0.0033 0.0016
                         'International Tables Vol C Tables 4.2.6.8 and 6.1.1.4'
    'H' 'H' 0.0000 0.0000
                         'International Tables Vol C Tables 4.2.6.8 and 6.1.1.4'
    'N' 'N' 0.0061 0.0033
                         'International Tables Vol C Tables 4.2.6.8 and 6.1.1.4'
    'O' 'O' 0.0106 0.0060
                         'International Tables Vol C Tables 4.2.6.8 and 6.1.1.4'
_computing_data_collection     '<i>CrysAlis PRO</i> (Oxford Diffraction, 2010)'
_computing_cell_refinement     '<i>CrysAlis PRO</i> (Oxford Diffraction, 2010)'
_computing_data_reduction     '<i>CrysAlis RED</i> (Oxford Diffraction, 2010)'
_computing_structure_solution     '<i>SHELXS97</i> (Sheldrick, 2008)'
_computing_structure_refinement     '<i>SHELXL97</i> (Sheldrick, 2008)'
_computing_molecular_graphics     '<i>SHELXTL</i> (Sheldrick, 2008)'
_computing_publication_material     '<i>SHELXTL</i> (Sheldrick, 2008)'
loop_
    _atom_site_type_symbol
    _atom_site_label
    _atom_site_fract_x
    _atom_site_fract_y
    _atom_site_fract_z
    _atom_site_U_iso_or_equiv
    _atom_site_adp_type
    _atom_site_calc_flag
    _atom_site_refinement_flags
    _atom_site_occupancy
    _atom_site_symmetry_multiplicity
    _atom_site_disorder_assembly
    _atom_site_disorder_group
    O O1 0.53082(13) 0.72818(11) -0.19967(6) 0.03281(19) Uani d . 1 1 . .
    O O2 0.68411(13) 0.78056(10) 0.11132(7) 0.03380(19) Uani d . 1 1 . .
    O O3 1.08112(15) -0.05781(10) 0.12226(7) 0.0384(2) Uani d . 1 1 . .
    N N1 0.71599(12) 0.47480(11) -0.07942(6) 0.02315(17) Uani d . 1 1 . .
    N N2 0.79478(12) 0.50033(10) 0.08008(6) 0.02230(17) Uani d . 1 1 . .
    N N3 0.90035(13) 0.22301(11) 0.03696(7) 0.02455(18) Uani d . 1 1 . .
    H H3N 0.902(2) 0.177(2) -0.0136(11) 0.029(3) Uiso d . 1 1 . .
    C C1 0.5650(2) 0.60945(19) -0.26389(9) 0.0382(3) Uani d . 1 1 . .
    H H1A 0.7060 0.5570 -0.2723 0.057 Uiso calc R 1 1 . .
    H H1B 0.4987 0.6768 -0.3282 0.057 Uiso calc R 1 1 . .
    H H1C 0.5130 0.5152 -0.2340 0.057 Uiso calc R 1 1 . .
    C C2 0.61661(14) 0.65189(13) -0.10610(8) 0.0241(2) Uani d . 1 1 . .
    C C3 0.59691(16) 0.76447(13) -0.04444(8) 0.0276(2) Uani d . 1 1 . .
    H H3 0.5249 0.8880 -0.0642 0.033 Uiso calc R 1 1 . .
    C C4 0.69324(15) 0.67809(13) 0.04902(8) 0.02425(19) Uani d . 1 1 . .
    C C5 0.79884(13) 0.40869(12) 0.01346(7) 0.02076(18) Uani d . 1 1 . .
    C C6 0.80040(19) 0.69559(16) 0.20397(9) 0.0340(2) Uani d . 1 1 . .
    H H6A 0.7555 0.6020 0.2436 0.051 Uiso calc R 1 1 . .
    H H6B 0.7846 0.7839 0.2404 0.051 Uiso calc R 1 1 . .
    H H6C 0.9389 0.6440 0.1900 0.051 Uiso calc R 1 1 . .
    C C7 0.99644(15) 0.09987(13) 0.12367(8) 0.0244(2) Uani d . 1 1 . .
    C C8 0.99476(16) 0.15771(13) 0.21836(8) 0.0254(2) Uani d . 1 1 . .
    H H8A 1.0698 0.2384 0.2088 0.030 Uiso calc R 1 1 . .
    H H8B 0.8580 0.2239 0.2317 0.030 Uiso calc R 1 1 . .
    C C9 1.08408(16) -0.00098(13) 0.30737(8) 0.0268(2) Uani d . 1 1 . .
    C C10 0.96179(18) -0.06648(14) 0.37637(8) 0.0291(2) Uani d . 1 1 . .
    H H10 0.8237 -0.0125 0.3662 0.035 Uiso calc R 1 1 . .
    C C11 1.0405(2) -0.21160(16) 0.46093(9) 0.0365(3) Uani d . 1 1 . .
    C C12 1.2469(2) -0.28988(17) 0.47418(10) 0.0465(3) Uani d . 1 1 . .
    H H12 1.3028 -0.3863 0.5299 0.056 Uiso calc R 1 1 . .
    C C13 1.3710(2) -0.22672(19) 0.40569(13) 0.0509(4) Uani d . 1 1 . .
    H H13 1.5091 -0.2811 0.4158 0.061 Uiso calc R 1 1 . .
    C C14 1.29121(19) -0.08320(17) 0.32224(11) 0.0395(3) Uani d . 1 1 . .
    H H14 1.3754 -0.0418 0.2763 0.047 Uiso calc R 1 1 . .
    C C15 0.9033(3) -0.2773(2) 0.53551(11) 0.0532(4) Uani d . 1 1 . .
    H H15A 0.8517 -0.3510 0.5095 0.080 Uiso calc R 1 1 . .
    H H15B 0.7944 -0.1755 0.5467 0.080 Uiso calc R 1 1 . .
    H H15C 0.9765 -0.3474 0.5978 0.080 Uiso calc R 1 1 . .
loop_
    _atom_site_aniso_label
    _atom_site_aniso_U_11
    _atom_site_aniso_U_22
    _atom_site_aniso_U_33
    _atom_site_aniso_U_12
    _atom_site_aniso_U_13
    _atom_site_aniso_U_23
    O1 0.0345(4) 0.0291(4) 0.0288(4) -0.0088(3) -0.0081(3) 0.0008(3)
    O2 0.0394(4) 0.0197(3) 0.0398(5) -0.0029(3) -0.0054(3) -0.0126(3)
    O3 0.0558(5) 0.0174(3) 0.0345(4) -0.0007(3) -0.0127(4) -0.0084(3)
    N1 0.0225(4) 0.0204(4) 0.0253(4) -0.0070(3) -0.0003(3) -0.0044(3)
    N2 0.0225(4) 0.0166(3) 0.0269(4) -0.0053(3) 0.0003(3) -0.0064(3)
    N3 0.0291(4) 0.0165(3) 0.0264(4) -0.0042(3) -0.0036(3) -0.0072(3)
    C1 0.0366(6) 0.0473(7) 0.0269(5) -0.0117(5) -0.0025(4) -0.0072(5)
    C2 0.0207(4) 0.0226(4) 0.0264(5) -0.0082(3) -0.0015(3) -0.0007(4)
    C3 0.0272(5) 0.0162(4) 0.0343(5) -0.0042(3) -0.0032(4) -0.0021(4)
    C4 0.0231(4) 0.0177(4) 0.0315(5) -0.0058(3) 0.0008(4) -0.0077(4)
    C5 0.0192(4) 0.0170(4) 0.0257(4) -0.0065(3) 0.0009(3) -0.0049(3)
    C6 0.0396(6) 0.0300(5) 0.0348(6) -0.0103(5) -0.0018(5) -0.0148(4)
    C7 0.0264(5) 0.0181(4) 0.0277(5) -0.0061(3) -0.0028(4) -0.0061(3)
    C8 0.0285(5) 0.0194(4) 0.0254(5) -0.0042(4) -0.0018(4) -0.0066(3)
    C9 0.0311(5) 0.0195(4) 0.0272(5) -0.0044(4) -0.0052(4) -0.0067(4)
    C10 0.0358(5) 0.0253(5) 0.0268(5) -0.0091(4) -0.0025(4) -0.0092(4)
    C11 0.0591(8) 0.0274(5) 0.0258(5) -0.0168(5) -0.0020(5) -0.0084(4)
    C12 0.0640(9) 0.0279(6) 0.0379(7) -0.0077(6) -0.0185(6) -0.0002(5)
    C13 0.0398(7) 0.0373(7) 0.0596(9) 0.0001(5) -0.0188(6) -0.0012(6)
    C14 0.0319(6) 0.0319(6) 0.0466(7) -0.0050(5) -0.0050(5) -0.0044(5)
    C15 0.0867(12) 0.0447(8) 0.0335(7) -0.0317(8) 0.0095(7) -0.0086(6)
_geom_special_details
;
 All esds (except the esd in the dihedral angle between two l.s. planes)
 are estimated using the full covariance matrix.  The cell esds are taken
 into account individually in the estimation of esds in distances, angles
 and torsion angles; correlations between esds in cell parameters are only
 used when they are defined by crystal symmetry.  An approximate (isotropic)
 treatment of cell esds is used for estimating esds involving l.s. planes.
;
loop_
    _geom_bond_atom_site_label_1
    _geom_bond_atom_site_label_2
    _geom_bond_site_symmetry_2
    _geom_bond_distance
    _geom_bond_publ_flag
    O1 C2 . 1.3528(12) ?
    O1 C1 . 1.4376(16) ?
    O2 C4 . 1.3404(12) ?
    O2 C6 . 1.4338(14) ?
    O3 C7 . 1.2235(12) ?
    N1 C2 . 1.3279(12) ?
    N1 C5 . 1.3356(12) ?
    N2 C5 . 1.3298(12) ?
    N2 C4 . 1.3373(12) ?
    N3 C7 . 1.3734(13) ?
    N3 C5 . 1.3897(12) ?
    N3 H3N . 0.875(15) ?
    C1 H1A . 0.9600 ?
    C1 H1B . 0.9600 ?
    C1 H1C . 0.9600 ?
    C2 C3 . 1.3843(15) ?
    C3 C4 . 1.3839(15) ?
    C3 H3 . 0.9300 ?
    C6 H6A . 0.9600 ?
    C6 H6B . 0.9600 ?
    C6 H6C . 0.9600 ?
    C7 C8 . 1.5058(14) ?
    C8 C9 . 1.5038(14) ?
    C8 H8A . 0.9700 ?
    C8 H8B . 0.9700 ?
    C9 C10 . 1.3865(16) ?
    C9 C14 . 1.3947(16) ?
    C10 C11 . 1.3991(16) ?
    C10 H10 . 0.9300 ?
    C11 C12 . 1.386(2) ?
    C11 C15 . 1.507(2) ?
    C12 C13 . 1.384(2) ?
    C12 H12 . 0.9300 ?
    C13 C14 . 1.3842(19) ?
    C13 H13 . 0.9300 ?
    C14 H14 . 0.9300 ?
    C15 H15A . 0.9600 ?
    C15 H15B . 0.9600 ?
    C15 H15C . 0.9600 ?
loop_
    _geom_angle_atom_site_label_1
    _geom_angle_atom_site_label_2
    _geom_angle_atom_site_label_3
    _geom_angle_site_symmetry_1
    _geom_angle_site_symmetry_3
    _geom_angle
    _geom_angle_publ_flag
    C2 O1 C1 . . 116.20(9) ?
    C4 O2 C6 . . 117.71(8) ?
    C2 N1 C5 . . 115.15(8) ?
    C5 N2 C4 . . 114.87(9) ?
    C7 N3 C5 . . 132.24(9) ?
    C7 N3 H3N . . 114.9(10) ?
    C5 N3 H3N . . 112.9(10) ?
    O1 C1 H1A . . 109.5 ?
    O1 C1 H1B . . 109.5 ?
    H1A C1 H1B . . 109.5 ?
    O1 C1 H1C . . 109.5 ?
    H1A C1 H1C . . 109.5 ?
    H1B C1 H1C . . 109.5 ?
    N1 C2 O1 . . 118.26(9) ?
    N1 C2 C3 . . 124.09(9) ?
    O1 C2 C3 . . 117.65(9) ?
    C4 C3 C2 . . 114.49(9) ?
    C4 C3 H3 . . 122.8 ?
    C2 C3 H3 . . 122.8 ?
    N2 C4 O2 . . 118.59(9) ?
    N2 C4 C3 . . 124.04(9) ?
    O2 C4 C3 . . 117.37(9) ?
    N2 C5 N1 . . 127.35(8) ?
    N2 C5 N3 . . 120.21(9) ?
    N1 C5 N3 . . 112.44(8) ?
    O2 C6 H6A . . 109.5 ?
    O2 C6 H6B . . 109.5 ?
    H6A C6 H6B . . 109.5 ?
    O2 C6 H6C . . 109.5 ?
    H6A C6 H6C . . 109.5 ?
    H6B C6 H6C . . 109.5 ?
    O3 C7 N3 . . 118.39(9) ?
    O3 C7 C8 . . 121.00(9) ?
    N3 C7 C8 . . 120.60(8) ?
    C9 C8 C7 . . 111.97(8) ?
    C9 C8 H8A . . 109.2 ?
    C7 C8 H8A . . 109.2 ?
    C9 C8 H8B . . 109.2 ?
    C7 C8 H8B . . 109.2 ?
    H8A C8 H8B . . 107.9 ?
    C10 C9 C14 . . 119.05(10) ?
    C10 C9 C8 . . 120.50(10) ?
    C14 C9 C8 . . 120.45(10) ?
    C9 C10 C11 . . 121.81(11) ?
    C9 C10 H10 . . 119.1 ?
    C11 C10 H10 . . 119.1 ?
    C12 C11 C10 . . 117.89(12) ?
    C12 C11 C15 . . 121.62(12) ?
    C10 C11 C15 . . 120.48(13) ?
    C13 C12 C11 . . 121.00(11) ?
    C13 C12 H12 . . 119.5 ?
    C11 C12 H12 . . 119.5 ?
    C14 C13 C12 . . 120.53(13) ?
    C14 C13 H13 . . 119.7 ?
    C12 C13 H13 . . 119.7 ?
    C13 C14 C9 . . 119.71(13) ?
    C13 C14 H14 . . 120.1 ?
    C9 C14 H14 . . 120.1 ?
    C11 C15 H15A . . 109.5 ?
    C11 C15 H15B . . 109.5 ?
    H15A C15 H15B . . 109.5 ?
    C11 C15 H15C . . 109.5 ?
    H15A C15 H15C . . 109.5 ?
    H15B C15 H15C . . 109.5 ?
loop_
    _geom_torsion_atom_site_label_1
    _geom_torsion_atom_site_label_2
    _geom_torsion_atom_site_label_3
    _geom_torsion_atom_site_label_4
    _geom_torsion_site_symmetry_1
    _geom_torsion_site_symmetry_2
    _geom_torsion_site_symmetry_3
    _geom_torsion_site_symmetry_4
    _geom_torsion
    _geom_torsion_publ_flag
    C5 N1 C2 O1 . . . . 179.26(8) ?
    C5 N1 C2 C3 . . . . 0.03(14) ?
    C1 O1 C2 N1 . . . . -3.14(14) ?
    C1 O1 C2 C3 . . . . 176.14(9) ?
    N1 C2 C3 C4 . . . . 1.02(15) ?
    O1 C2 C3 C4 . . . . -178.21(9) ?
    C5 N2 C4 O2 . . . . -179.18(9) ?
    C5 N2 C4 C3 . . . . 0.40(14) ?
    C6 O2 C4 N2 . . . . 5.94(15) ?
    C6 O2 C4 C3 . . . . -173.67(10) ?
    C2 C3 C4 N2 . . . . -1.26(15) ?
    C2 C3 C4 O2 . . . . 178.33(9) ?
    C4 N2 C5 N1 . . . . 0.87(14) ?
    C4 N2 C5 N3 . . . . 179.79(9) ?
    C2 N1 C5 N2 . . . . -1.08(14) ?
    C2 N1 C5 N3 . . . . 179.93(8) ?
    C7 N3 C5 N2 . . . . 4.91(16) ?
    C7 N3 C5 N1 . . . . -176.03(10) ?
    C5 N3 C7 O3 . . . . -177.41(11) ?
    C5 N3 C7 C8 . . . . 3.42(17) ?
    O3 C7 C8 C9 . . . . -6.82(15) ?
    N3 C7 C8 C9 . . . . 172.33(9) ?
    C7 C8 C9 C10 . . . . -101.24(11) ?
    C7 C8 C9 C14 . . . . 79.42(13) ?
    C14 C9 C10 C11 . . . . 0.61(16) ?
    C8 C9 C10 C11 . . . . -178.73(10) ?
    C9 C10 C11 C12 . . . . -0.16(17) ?
    C9 C10 C11 C15 . . . . 178.87(11) ?
    C10 C11 C12 C13 . . . . -0.20(19) ?
    C15 C11 C12 C13 . . . . -179.23(13) ?
    C11 C12 C13 C14 . . . . 0.1(2) ?
    C12 C13 C14 C9 . . . . 0.4(2) ?
    C10 C9 C14 C13 . . . . -0.70(19) ?
    C8 C9 C14 C13 . . . . 178.65(12) ?
loop_
    _geom_hbond_atom_site_label_D
    _geom_hbond_atom_site_label_H
    _geom_hbond_atom_site_label_A
    _geom_hbond_site_symmetry_A
    _geom_hbond_distance_DH
    _geom_hbond_distance_HA
    _geom_hbond_distance_DA
    _geom_hbond_angle_DHA
    N3 H3N O3 2_755 0.875(15) 1.979(15) 2.8535(12) 176.0(14)
    C3 H3 O2 2_675 0.93 2.52 3.4459(12) 177.0
_iucr_refine_instructions_details
;
TITL   HSY1120b in P-1
CELL   0.71073      7.154    8.207   13.826   74.420   86.540   69.186
ZERR   2      0.000    0.000    0.000    0.000    0.000    0.000
LATT 1
SFAC C  H  N  O
UNIT 30  34  6  6
L.S. 20
ACTA 50
Bond $H
PLAN 10
CONF
eqiv $1 2-x, -y, -z
eqiv $2 1-x, 2-y, -z
htab n3 o3_$1
htab c3 o2_$2
WGHT    0.066400    0.156000
FVAR      11.73168
O1    4    0.530818    0.728177   -0.199670    11.00000    0.03455    0.02910 =
         0.02877    0.00078   -0.00814   -0.00883
O2    4    0.684107    0.780561    0.111319    11.00000    0.03945    0.01969 =
         0.03981   -0.01261   -0.00542   -0.00294
O3    4    1.081118   -0.057808    0.122264    11.00000    0.05584    0.01739 =
         0.03446   -0.00839   -0.01268   -0.00072
N1    3    0.715988    0.474796   -0.079421    11.00000    0.02247    0.02035 =
         0.02531   -0.00437   -0.00026   -0.00703
N2    3    0.794781    0.500330    0.080083    11.00000    0.02246    0.01661 =
         0.02693   -0.00639    0.00027   -0.00526
N3    3    0.900354    0.223006    0.036959    11.00000    0.02908    0.01649 =
         0.02636   -0.00716   -0.00365   -0.00417
H3N   2    0.901785    0.177215   -0.013554    11.00000    0.02921
C1    1    0.564964    0.609453   -0.263887    11.00000    0.03663    0.04727 =
         0.02685   -0.00717   -0.00252   -0.01174
AFIX 137
H1A   2    0.706046    0.557028   -0.272335    11.00000   -1.50000
H1B   2    0.498693    0.676837   -0.328197    11.00000   -1.50000
H1C   2    0.512954    0.515213   -0.234013    11.00000   -1.50000
AFIX   0
C2    1    0.616608    0.651890   -0.106099    11.00000    0.02066    0.02257 =
         0.02636   -0.00075   -0.00152   -0.00816
C3    1    0.596911    0.764468   -0.044437    11.00000    0.02720    0.01619 =
         0.03431   -0.00209   -0.00325   -0.00421
AFIX  43
H3    2    0.524865    0.887993   -0.064191    11.00000   -1.20000
AFIX   0
C4    1    0.693239    0.678094    0.049017    11.00000    0.02308    0.01769 =
         0.03152   -0.00766    0.00081   -0.00577
C5    1    0.798842    0.408689    0.013461    11.00000    0.01921    0.01700 =
         0.02565   -0.00492    0.00095   -0.00645
C6    1    0.800396    0.695594    0.203967    11.00000    0.03964    0.03005 =
         0.03480   -0.01476   -0.00178   -0.01028
AFIX 137
H6A   2    0.755525    0.601971    0.243602    11.00000   -1.50000
H6B   2    0.784583    0.783886    0.240351    11.00000   -1.50000
H6C   2    0.938942    0.644035    0.189981    11.00000   -1.50000
AFIX   0
C7    1    0.996443    0.099866    0.123670    11.00000    0.02639    0.01814 =
         0.02769   -0.00609   -0.00284   -0.00609
C8    1    0.994758    0.157708    0.218362    11.00000    0.02852    0.01938 =
         0.02545   -0.00663   -0.00177   -0.00419
AFIX  23
H8A   2    1.069797    0.238373    0.208796    11.00000   -1.20000
H8B   2    0.857976    0.223903    0.231698    11.00000   -1.20000
AFIX   0
C9    1    1.084076   -0.000977    0.307372    11.00000    0.03108    0.01952 =
         0.02718   -0.00673   -0.00515   -0.00438
C10   1    0.961788   -0.066483    0.376368    11.00000    0.03576    0.02534 =
         0.02675   -0.00923   -0.00245   -0.00911
AFIX  43
H10   2    0.823655   -0.012466    0.366151    11.00000   -1.20000
AFIX   0
C11   1    1.040469   -0.211603    0.460933    11.00000    0.05905    0.02735 =
         0.02584   -0.00840   -0.00205   -0.01682
C12   1    1.246853   -0.289881    0.474181    11.00000    0.06400    0.02788 =
         0.03794   -0.00017   -0.01854   -0.00773
AFIX  43
H12   2    1.302761   -0.386298    0.529931    11.00000   -1.20000
AFIX   0
C13   1    1.370991   -0.226716    0.405692    11.00000    0.03981    0.03734 =
         0.05956   -0.00116   -0.01881    0.00014
AFIX  43
H13   2    1.509108   -0.281145    0.415826    11.00000   -1.20000
AFIX   0
C14   1    1.291215   -0.083195    0.322243    11.00000    0.03190    0.03191 =
         0.04664   -0.00435   -0.00498   -0.00502
AFIX  43
H14   2    1.375371   -0.041774    0.276294    11.00000   -1.20000
AFIX   0
C15   1    0.903328   -0.277343    0.535507    11.00000    0.08666    0.04467 =
         0.03353   -0.00860    0.00951   -0.03168
AFIX 137
H15A  2    0.851702   -0.350953    0.509522    11.00000   -1.50000
H15B  2    0.794395   -0.175507    0.546676    11.00000   -1.50000
H15C  2    0.976543   -0.347439    0.597819    11.00000   -1.50000
HKLF      4
REM    HSY1120b in P-1
REM R1 =  0.0466 for   3887 Fo > 4sig(Fo)  and  0.0574 for all   4735 data
REM    197 parameters refined using      0 restraints
END
WGHT      0.0657      0.1445
REM Highest difference peak  0.373,  deepest hole -0.215,  1-sigma level  0.047
Q1    1   1.0375  0.0712  0.2624  11.00000  0.05    0.37
Q2    1   0.6452  0.7162  0.0023  11.00000  0.05    0.37
Q3    1   0.7437  0.5883  0.0646  11.00000  0.05    0.31
Q4    1   0.6357  0.7048 -0.0775  11.00000  0.05    0.29
Q5    1   1.0230 -0.0045  0.3508  11.00000  0.05    0.27
Q6    1   0.7441  0.4390 -0.0304  11.00000  0.05    0.27
Q7    1   0.6716  0.5594 -0.0890  11.00000  0.05    0.26
Q8    1   1.1872 -0.0356  0.3228  11.00000  0.05    0.26
Q9    1   0.8453  0.3181  0.0278  11.00000  0.05    0.26
Q10   1   0.9470  0.1688  0.0846  11.00000  0.05    0.26
;
