# Supplementary material for: N-(4,6-Dimeth­oxy­pyrimidin-2-yl)-2-(3-methyl­phen­yl)acetamide
Source: Acta Crystallogr Sect E Struct Rep Online. 2011 Dec 23;68(Pt 1):o226–7. doi: 10.1107/S1600536811054493 (PMC3254559; doi:10.1107/S1600536811054493)
Supplement: Supplementary file 2 [file e-68-0o226-Isup2.hkl]

# 
# h,k,l, Fc-squared, Fo-squared, sigma(Fo-squared) and status flag 
# 
data_I
_shelx_title '   HSY1120b in P-1' 
_shelx_refln_list_code          4 
_shelx_F_calc_maximum       89.04 
_exptl_crystal_F_000       304.00 
_reflns_d_resolution_high  0.6643 
 
loop_ 
 _symmetry_equiv_pos_as_xyz 
 'x, y, z' 
 '-x, -y, -z' 
 
_cell_length_a     7.1540 
_cell_length_b     8.2070 
_cell_length_c    13.8260 
_cell_angle_alpha  74.420 
_cell_angle_beta   86.540 
_cell_angle_gamma  69.186 
 
_shelx_F_squared_multiplier     1.000 
 
loop_ 
 _refln_index_h 
 _refln_index_k 
 _refln_index_l 
 _refln_F_squared_calc 
 _refln_F_squared_meas 
 _refln_F_squared_sigma 
 _refln_observed_status 
   2   0   0       52.13       44.18      1.30 o 
   3   0   0      368.72      445.65      7.87 o 
   4   0   0       95.12      104.44      2.01 o 
   5   0   0        0.79        0.38      0.25 o 
   6   0   0        3.85        3.83      0.48 o 
   7   0   0        0.17        0.47      0.41 o 
   8   0   0       10.44       11.59      1.10 o 
   9   0   0        0.79        0.42      0.72 o 
  -9   1   0        0.69        0.80      0.66 o 
  -8   1   0       17.35       17.43      1.77 o 
  -7   1   0       37.56       39.91      1.98 o 
  -6   1   0       11.41       10.64      0.77 o 
  -5   1   0       49.75       38.85      1.96 o 
  -4   1   0      147.30      116.67     11.85 o 
  -3   1   0      625.38      695.83      9.08 o 
  -2   1   0      133.80      136.50      2.39 o 
  -1   1   0     3992.41     4082.26    100.40 o 
   1   1   0     1352.09     1380.30     20.74 o 
   2   1   0     6235.42     6367.70     66.64 o 
   3   1   0      249.13      247.31      3.33 o 
   4   1   0       33.44       35.60      1.02 o 
   5   1   0       58.11       55.38      1.86 o 
   6   1   0       17.89       21.21      1.59 o 
   7   1   0       12.28       11.69      1.54 o 
   8   1   0        5.59        6.27      0.70 o 
   9   1   0        5.16        5.37      1.06 o 
  10   1   0        2.89        1.60      0.88 o 
  -8   2   0       12.72       10.99      1.44 o 
  -7   2   0        0.47        0.67      0.35 o 
  -6   2   0        0.11        0.34      0.49 o 
  -5   2   0        0.26        0.08      0.39 o 
  -4   2   0       10.51        9.78      0.95 o 
  -3   2   0      398.87      424.93     11.64 o 
  -2   2   0       43.47       43.02      1.29 o 
  -1   2   0       38.86       57.39      1.29 o 
   0   2   0     1514.03     1490.32     13.05 o 
   1   2   0     2062.90     2050.84     14.16 o 
   2   2   0      353.66      367.65      3.66 o 
   3   2   0      404.07      389.82      4.88 o 
   4   2   0      222.62      250.81      3.58 o 
   5   2   0       15.39       18.67      0.80 o 
   6   2   0       37.04       35.31      1.25 o 
   7   2   0        2.65        2.48      0.44 o 
   8   2   0        7.67        9.83      0.81 o 
   9   2   0        1.81        2.34      0.76 o 
  10   2   0        0.55        1.19      0.76 o 
  -8   3   0        3.79        3.83      1.02 o 
  -7   3   0       46.67       45.12      2.80 o 
  -6   3   0        0.05       -0.66      0.67 o 
  -5   3   0       17.83       18.63      1.51 o 
  -4   3   0       41.53       36.53      1.34 o 
  -3   3   0        0.60        0.89      0.14 o 
  -2   3   0       63.14       75.07      1.21 o 
  -1   3   0      665.08      788.21      8.85 o 
   0   3   0       28.32       19.22      0.51 o 
   1   3   0      212.83      233.44      1.95 o 
   2   3   0        0.15        0.15      0.09 o 
   3   3   0      411.37      424.47      4.26 o 
   4   3   0       74.59       96.28      3.62 o 
   5   3   0       19.90       18.92      1.27 o 
   6   3   0      138.57      137.46      8.65 o 
   7   3   0        0.01       -0.01      0.31 o 
   8   3   0        9.64       11.86      0.91 o 
   9   3   0       44.07       44.72      2.02 o 
  10   3   0        5.95        5.69      1.23 o 
  -7   4   0        3.83        2.16      0.80 o 
  -6   4   0        1.76        1.27      0.68 o 
  -5   4   0       57.75       51.08      2.69 o 
  -4   4   0       44.03       43.38      3.14 o 
  -3   4   0        3.43        2.52      0.46 o 
  -2   4   0        1.22        4.98      1.49 o 
  -1   4   0       22.76       30.24      0.77 o 
   0   4   0      924.99     1067.03     13.47 o 
   1   4   0       86.27       90.85      1.21 o 
   2   4   0      230.91      212.30      2.23 o 
   3   4   0      252.16      263.71      3.08 o 
   4   4   0       17.42       19.70      1.13 o 
   5   4   0      211.79      221.98      2.86 o 
   6   4   0      155.37      155.47      2.94 o 
   7   4   0      109.65      111.04      4.22 o 
   8   4   0        4.92        4.25      0.85 o 
   9   4   0        1.61        1.12      0.73 o 
  10   4   0        2.41        3.24      0.94 o 
  -6   5   0        7.09        6.62      1.21 o 
  -5   5   0        1.01        1.19      0.68 o 
  -4   5   0      243.85      224.38      4.34 o 
  -3   5   0        1.11        1.14      0.41 o 
  -2   5   0       18.65       18.77      0.71 o 
  -1   5   0       94.44       86.55      1.57 o 
   0   5   0       32.36       34.61      0.90 o 
   1   5   0      170.26      193.84      1.96 o 
   2   5   0      129.21      122.59      1.40 o 
   3   5   0        3.12        1.57      0.23 o 
   4   5   0      112.08      118.70      1.43 o 
   5   5   0        3.52        4.00      0.29 o 
   6   5   0       25.24       25.17      0.84 o 
   7   5   0       64.74       65.57      3.01 o 
   8   5   0        0.80        0.72      0.57 o 
   9   5   0        2.20        1.98      0.87 o 
  10   5   0       15.33       13.13      1.65 o 
  -6   6   0        0.00        0.29      0.79 o 
  -5   6   0        0.32        1.15      0.78 o 
  -4   6   0        0.96        0.90      0.49 o 
  -3   6   0       40.54       47.09      2.28 o 
  -2   6   0      296.84      260.07      4.69 o 
  -1   6   0        4.18        5.38      0.63 o 
   0   6   0       64.90       69.82      1.74 o 
   1   6   0        0.80        0.44      0.18 o 
   2   6   0       38.11       33.86      0.70 o 
   3   6   0      129.49      130.98      2.06 o 
   4   6   0        0.75        0.69      0.26 o 
   5   6   0        2.20        2.32      0.29 o 
   6   6   0        5.33        6.86      0.52 o 
   7   6   0        0.01        0.41      0.32 o 
   8   6   0       38.86       41.07      2.58 o 
   9   6   0        2.88        4.12      0.99 o 
  10   6   0        0.43        0.69      0.45 o 
  -5   7   0        3.66        3.80      1.13 o 
  -4   7   0       21.50       24.42      1.47 o 
  -3   7   0      133.41      119.52      3.18 o 
  -2   7   0        7.60        5.67      0.82 o 
  -1   7   0        0.86        0.51      0.36 o 
   0   7   0      161.38      137.20      2.92 o 
   1   7   0        7.55        6.38      0.44 o 
   2   7   0        1.87        3.32      0.34 o 
   3   7   0       36.96       37.58      0.90 o 
   4   7   0       30.80       31.67      1.02 o 
   5   7   0       30.09       29.24      1.37 o 
   6   7   0       12.22       13.01      1.33 o 
   7   7   0       10.25        9.43      0.87 o 
   8   7   0        4.39        4.87      0.72 o 
   9   7   0       20.59       22.97      1.44 o 
  10   7   0        5.07        5.49      1.11 o 
  -4   8   0        0.12        0.73      0.67 o 
  -3   8   0        0.18        0.96      0.68 o 
  -2   8   0       20.11       22.17      1.32 o 
  -1   8   0       34.42       29.33      1.43 o 
   0   8   0        0.56        0.20      0.43 o 
   1   8   0       12.01       13.20      0.72 o 
   2   8   0        8.29        7.52      0.52 o 
   3   8   0       74.80       73.21      1.74 o 
   4   8   0       35.84       34.81      1.16 o 
   5   8   0        2.15        2.19      0.90 o 
   6   8   0       17.14       16.18      1.15 o 
   7   8   0        1.09        1.18      0.66 o 
   8   8   0        4.64        4.32      0.99 o 
   9   8   0        0.50        0.05      0.47 o 
  -3   9   0       51.85       52.42      3.16 o 
  -2   9   0        0.60        0.43      0.49 o 
  -1   9   0        1.75        3.10      0.63 o 
   0   9   0        1.13        1.98      0.67 o 
   1   9   0        8.74        7.78      0.82 o 
   2   9   0        0.20       -0.20      0.41 o 
   3   9   0       30.52       31.81      1.22 o 
   4   9   0       11.31       12.85      1.02 o 
   5   9   0       14.09       14.34      1.10 o 
   6   9   0       12.33       13.46      1.10 o 
   7   9   0       14.40       15.23      1.77 o 
   8   9   0        4.80        5.27      1.18 o 
  -2  10   0       79.95       85.65      4.09 o 
  -1  10   0       37.69       39.50      2.82 o 
   0  10   0       20.99       22.48      2.07 o 
   1  10   0        0.71        0.16      0.43 o 
   2  10   0        0.91        0.82      0.45 o 
   3  10   0       11.99       11.25      0.97 o 
   4  10   0        1.75        1.45      0.53 o 
   5  10   0        7.98        6.97      0.84 o 
   6  10   0       20.35       19.54      1.38 o 
   7  10   0        3.29        3.05      0.97 o 
   1  11   0        2.00        1.91      0.83 o 
   2  11   0        8.14        9.79      1.01 o 
   3  11   0        1.88        2.17      0.82 o 
   4  11   0       12.16       12.40      1.64 o 
   5  11   0        0.45        0.92      0.48 o 
  -5 -11   1        0.67       -0.43      0.56 o 
  -4 -11   1        0.67        1.07      0.82 o 
  -3 -11   1        0.38       -0.34      0.44 o 
  -2 -11   1       10.34        8.82      1.37 o 
  -1 -11   1       12.59       13.73      1.71 o 
  -7 -10   1        2.87        2.92      0.96 o 
  -6 -10   1        0.00       -0.19      0.48 o 
  -5 -10   1       10.25       10.02      1.03 o 
  -4 -10   1        0.19        0.34      0.53 o 
  -3 -10   1        4.44        5.13      0.91 o 
  -2 -10   1        0.05        0.10      0.44 o 
  -1 -10   1        3.55        4.34      0.71 o 
   0 -10   1        1.34        1.45      0.55 o 
   1 -10   1       60.36       64.73      3.64 o 
  -8  -9   1       13.00       12.34      1.63 o 
  -7  -9   1        5.46        4.92      1.16 o 
  -6  -9   1        0.03       -0.13      0.45 o 
  -5  -9   1        2.05        3.59      0.63 o 
  -4  -9   1        6.88        5.91      0.56 o 
  -3  -9   1        0.91        0.93      0.37 o 
  -2  -9   1        2.06        1.64      0.51 o 
  -1  -9   1        1.18        1.32      0.49 o 
   0  -9   1       52.34       53.50      3.00 o 
   1  -9   1        6.82        7.50      0.82 o 
   2  -9   1        0.96        0.54      0.76 o 
   3  -9   1       48.15       50.34      3.14 o 
  -9  -8   1        4.78        7.06      0.91 o 
  -8  -8   1        0.14       -0.14      0.69 o 
  -7  -8   1       27.60       26.63      2.16 o 
  -6  -8   1       49.13       46.35      1.93 o 
  -5  -8   1        0.49        1.24      0.47 o 
  -4  -8   1       40.71       43.79      2.06 o 
  -3  -8   1       82.02       83.04      1.92 o 
  -2  -8   1       23.59       19.31      0.91 o 
  -1  -8   1        5.24        4.46      0.47 o 
   0  -8   1       67.39       55.90      1.89 o 
   1  -8   1       65.19       57.90      2.04 o 
   2  -8   1       24.09       24.45      1.40 o 
   3  -8   1        4.98        5.70      1.96 o 
   4  -8   1       27.09       32.45      1.81 o 
 -10  -7   1       14.60       14.60      1.75 o 
  -9  -7   1        0.02       -0.20      0.45 o 
  -8  -7   1        0.00        0.59      0.46 o 
  -7  -7   1        0.28        0.11      0.38 o 
  -6  -7   1        6.97        6.16      1.01 o 
  -5  -7   1       78.57       74.77      1.71 o 
  -4  -7   1       36.65       33.91      1.07 o 
  -3  -7   1       48.58       47.52      1.25 o 
  -2  -7   1        2.99        2.18      0.25 o 
  -1  -7   1        2.28        2.82      0.34 o 
   0  -7   1      306.25      266.61      3.60 o 
   1  -7   1        0.05        0.34      0.36 o 
   2  -7   1        5.09        2.73      0.51 o 
   3  -7   1        0.76        0.91      0.46 o 
   4  -7   1        0.23       -0.06      0.46 o 
   5  -7   1        0.16        0.40      0.82 o 
 -10  -6   1        0.21        0.18      0.63 o 
  -9  -6   1       10.22        8.18      1.32 o 
  -8  -6   1       24.05       24.42      2.00 o 
  -7  -6   1        0.78        1.00      0.39 o 
  -6  -6   1        1.21        1.44      0.30 o 
  -5  -6   1        3.00        3.35      0.39 o 
  -4  -6   1        1.18        1.05      0.25 o 
  -3  -6   1        1.53        2.08      0.28 o 
  -2  -6   1       11.59       15.05      0.52 o 
  -1  -6   1      123.72      114.66      1.70 o 
   0  -6   1       17.11       18.06      0.92 o 
   1  -6   1        4.58        4.57      1.09 o 
   2  -6   1      488.14      425.97      6.51 o 
   3  -6   1        1.27        1.96      0.40 o 
   4  -6   1        3.42        3.61      0.65 o 
   5  -6   1        0.22       -0.43      0.66 o 
   6  -6   1        0.45        0.41      0.96 o 
 -10  -5   1        1.24        1.78      0.92 o 
  -9  -5   1        2.02        2.50      0.80 o 
  -8  -5   1        5.98        6.13      1.09 o 
  -7  -5   1       22.13       25.67      1.87 o 
  -6  -5   1        4.40        5.11      0.55 o 
  -5  -5   1       13.48       14.67      0.80 o 
  -4  -5   1       19.29       17.08      0.46 o 
  -3  -5   1       78.59       85.73      1.54 o 
  -2  -5   1      147.86      155.10      1.83 o 
  -1  -5   1        8.99        7.64      0.38 o 
   0  -5   1      191.31      215.03      4.06 o 
   1  -5   1      136.58      129.62      2.59 o 
   2  -5   1      256.94      276.70     12.32 o 
   3  -5   1      312.19      301.61      5.06 o 
   4  -5   1       18.01       16.36      1.06 o 
   5  -5   1       20.07       22.09      1.31 o 
   6  -5   1       38.03       41.42      2.77 o 
 -10  -4   1        0.01       -0.06      0.68 o 
  -9  -4   1       13.28       13.63      1.54 o 
  -8  -4   1        0.06        0.31      0.62 o 
  -7  -4   1        9.53        9.72      1.18 o 
  -6  -4   1        5.13        4.74      0.40 o 
  -5  -4   1        2.91        3.57      0.30 o 
  -4  -4   1      122.20      114.13      1.88 o 
  -3  -4   1      422.21      449.74      5.83 o 
  -2  -4   1        0.00        0.20      0.15 o 
  -1  -4   1     1308.70     1411.06     12.73 o 
   0  -4   1       33.85       34.30      1.34 o 
   1  -4   1       72.00       71.50      2.68 o 
   2  -4   1      142.61      136.33      4.29 o 
   3  -4   1      352.39      322.85      5.03 o 
   4  -4   1       71.42       73.94      2.11 o 
   5  -4   1       61.85       56.78      2.03 o 
   6  -4   1       12.30       12.99      1.49 o 
   7  -4   1        0.55        0.64      0.69 o 
 -10  -3   1        0.10        1.06      0.78 o 
  -9  -3   1        0.00        0.48      0.70 o 
  -8  -3   1        0.01        0.15      0.33 o 
  -7  -3   1       12.30       13.59      0.72 o 
  -6  -3   1      193.44      193.85      2.84 o 
  -5  -3   1      474.05      444.68      5.73 o 
  -4  -3   1       58.96       62.12      1.33 o 
  -3  -3   1      621.98      706.01      6.67 o 
  -2  -3   1       70.74       56.91      1.09 o 
  -1  -3   1      192.61      210.04      2.56 o 
   0  -3   1      522.01      560.90      6.60 o 
   1  -3   1     1319.32     1358.52     15.18 o 
   2  -3   1       56.01       62.16      2.32 o 
   3  -3   1        1.48        0.73      0.26 o 
   4  -3   1       40.98       35.81      1.32 o 
   5  -3   1       12.28        9.71      0.73 o 
   6  -3   1        0.40       -0.70      0.73 o 
   7  -3   1        4.59        2.93      0.90 o 
   8  -3   1        2.72        1.54      0.84 o 
 -10  -2   1        0.64        2.59      0.98 o 
  -9  -2   1        0.11        1.07      0.46 o 
  -8  -2   1       19.19       16.63      1.03 o 
  -7  -2   1       19.28       22.56      1.76 o 
  -6  -2   1        0.12        0.68      0.30 o 
  -5  -2   1      135.31      126.17      2.69 o 
  -4  -2   1     1728.98     1807.56     16.27 o 
  -3  -2   1       11.61        9.61      0.37 o 
  -2  -2   1       18.50       21.70      1.27 o 
  -1  -2   1     3646.10     3622.47    100.86 o 
   0  -2   1       36.35       53.21      2.73 o 
   1  -2   1      319.95      326.58      5.80 o 
   2  -2   1      392.53      410.20     11.80 o 
   3  -2   1       40.75       55.99      1.60 o 
   4  -2   1        4.38        2.73      0.49 o 
   5  -2   1      113.20       95.92      3.44 o 
   6  -2   1       78.30       75.43      3.23 o 
   7  -2   1        1.51        1.42      0.58 o 
   8  -2   1        5.87        7.14      1.27 o 
 -10  -1   1        6.52        8.15      1.29 o 
  -9  -1   1        0.15        0.02      0.41 o 
  -8  -1   1        0.25        0.41      0.40 o 
  -7  -1   1        3.64        3.89      0.54 o 
  -6  -1   1        1.54        1.80      0.40 o 
  -5  -1   1        0.05        0.91      0.27 o 
  -4  -1   1        0.74        0.15      0.18 o 
  -3  -1   1        5.07        4.80      0.52 o 
  -1  -1   1      267.78      268.31      4.93 o 
   0  -1   1      571.44      646.27      9.93 o 
   1  -1   1      137.62      130.49      2.61 o 
   2  -1   1        1.92        2.27      0.44 o 
   3  -1   1      155.07      181.17      5.62 o 
   4  -1   1       20.79       23.82      0.89 o 
   5  -1   1        0.06        0.37      0.47 o 
   6  -1   1        0.06        0.33      0.30 o 
   7  -1   1       49.73       45.70      2.56 o 
   8  -1   1      180.46      181.95      6.01 o 
   9  -1   1       42.08       45.46      3.00 o 
  -9   0   1        3.87        3.77      0.97 o 
  -8   0   1        5.57        5.40      0.69 o 
  -7   0   1       16.85       15.98      0.97 o 
  -6   0   1       33.50       32.41      1.57 o 
  -5   0   1       65.78       69.79      1.75 o 
  -4   0   1        0.02       -0.06      0.17 o 
  -3   0   1      721.41      760.44     12.50 o 
  -2   0   1     1491.33     1460.65     22.31 o 
  -1   0   1        5.21        5.67      0.29 o 
   2   0   1       17.54       14.05      0.45 o 
   3   0   1      757.50      756.09     19.34 o 
   4   0   1       15.65       20.94      0.78 o 
   5   0   1       59.95       52.85      1.46 o 
   6   0   1       81.18       80.06      2.03 o 
   7   0   1       32.51       29.03      1.40 o 
   8   0   1        7.91        7.18      1.14 o 
   9   0   1        1.70        2.84      0.96 o 
  -9   1   1        4.55        5.08      1.16 o 
  -8   1   1        0.00        0.42      0.42 o 
  -7   1   1        0.22        0.38      0.35 o 
  -6   1   1        5.73        5.60      0.67 o 
  -5   1   1       97.93      109.97      3.50 o 
  -4   1   1        7.54        6.52      0.72 o 
  -3   1   1        6.40        9.96      0.77 o 
  -2   1   1     1513.17     1365.55     21.22 o 
  -1   1   1     2753.48     2814.85    145.57 o 
   1   1   1      613.16      615.30      9.48 o 
   2   1   1      423.95      435.51      4.09 o 
   3   1   1      450.82      463.25      5.60 o 
   4   1   1      264.45      279.55      9.64 o 
   5   1   1       42.44       44.99      1.70 o 
   6   1   1       14.88       16.25      1.55 o 
   7   1   1        1.05        0.64      0.61 o 
   8   1   1        0.13        0.40      0.62 o 
   9   1   1       12.65       12.68      1.53 o 
  10   1   1        1.94        1.78      0.85 o 
  -8   2   1        3.34        3.84      0.96 o 
  -7   2   1       10.84        9.35      0.82 o 
  -6   2   1       80.53       71.97      3.12 o 
  -5   2   1        1.51        2.05      0.59 o 
  -4   2   1       89.08       87.98      2.81 o 
  -3   2   1      290.27      300.71      3.89 o 
  -2   2   1        5.61       12.26      0.39 o 
  -1   2   1       94.29      114.64      1.76 o 
   0   2   1      741.82      813.55      7.33 o 
   1   2   1      474.77      438.14      3.15 o 
   2   2   1      289.38      312.01      3.12 o 
   3   2   1       53.09       49.43      2.40 o 
   4   2   1       48.40       53.68      1.27 o 
   5   2   1       14.38       10.22      0.60 o 
   6   2   1        1.08        2.04      0.38 o 
   7   2   1       28.62       28.04      1.20 o 
   8   2   1        3.98        4.08      0.83 o 
   9   2   1        7.68        9.96      1.32 o 
  10   2   1        6.08        6.83      1.19 o 
  -8   3   1       15.34       17.81      1.95 o 
  -7   3   1       29.87       29.18      2.26 o 
  -6   3   1       36.07       31.44      2.16 o 
  -5   3   1       65.78       58.74      2.67 o 
  -4   3   1       10.41       12.88      1.15 o 
  -3   3   1       74.03       81.81      1.33 o 
  -2   3   1      512.59      566.14      7.89 o 
  -1   3   1      437.66      446.67      4.50 o 
   0   3   1      136.74      123.62      1.71 o 
   1   3   1      213.81      210.19      1.62 o 
   2   3   1       12.14       14.25      0.52 o 
   3   3   1      359.40      366.84      3.75 o 
   4   3   1       35.67       35.03      1.35 o 
   5   3   1       26.95       30.84      1.37 o 
   6   3   1       32.90       29.02      2.12 o 
   7   3   1       19.14       19.39      1.38 o 
   8   3   1       23.35       26.29      1.35 o 
   9   3   1       29.24       24.82      1.46 o 
  10   3   1        0.37        0.70      0.66 o 
  -7   4   1        0.83       -0.41      0.68 o 
  -6   4   1       47.64       44.97      2.72 o 
  -5   4   1        2.30        1.70      0.68 o 
  -4   4   1        0.36        0.16      0.46 o 
  -3   4   1       70.84       64.08      2.78 o 
  -2   4   1       46.33       49.24      1.05 o 
  -1   4   1      169.27      205.91      2.58 o 
   0   4   1      268.36      265.01      3.03 o 
   1   4   1        0.35        1.75      0.15 o 
   2   4   1      114.00      117.40      1.24 o 
   3   4   1       35.79       34.56      0.69 o 
   4   4   1       12.94       13.79      0.58 o 
   5   4   1       82.75       89.94      1.97 o 
   6   4   1        4.30        4.69      0.49 o 
   7   4   1       18.84       17.60      1.38 o 
   8   4   1       15.01       15.15      1.00 o 
   9   4   1        3.15        2.68      0.85 o 
  10   4   1       25.75       27.49      2.36 o 
  -7   5   1        0.07        0.86      0.79 o 
  -6   5   1       13.52       13.39      1.15 o 
  -5   5   1        0.12        0.04      0.58 o 
  -4   5   1      126.38      123.62      4.29 o 
  -3   5   1       65.93       61.64      1.55 o 
  -2   5   1       36.72       37.52      1.01 o 
  -1   5   1        3.14        4.85      0.37 o 
   0   5   1      119.86      110.96      1.77 o 
   1   5   1      187.59      199.59      1.94 o 
   2   5   1        3.36        3.35      0.21 o 
   3   5   1       66.03       61.08      1.03 o 
   4   5   1       64.08       62.93      1.12 o 
   5   5   1        0.25        0.11      0.14 o 
   6   5   1      177.88      182.32      3.31 o 
   7   5   1        0.48        1.53      0.40 o 
   8   5   1        5.99        5.43      1.01 o 
   9   5   1        0.05        1.03      0.65 o 
  10   5   1        3.43        2.85      0.97 o 
  -6   6   1       24.71       32.12      2.53 o 
  -5   6   1       23.47       23.09      2.00 o 
  -4   6   1       64.79       55.79      2.93 o 
  -3   6   1       90.13       84.84      2.45 o 
  -2   6   1       41.22       33.59      1.46 o 
  -1   6   1        4.31        4.24      0.40 o 
   0   6   1       60.38       69.02      1.95 o 
   1   6   1       12.40       16.86      0.53 o 
   2   6   1       97.28      105.02      1.22 o 
   3   6   1       67.83       64.58      1.00 o 
   4   6   1       24.06       21.60      0.61 o 
   5   6   1        0.00       -0.09      0.16 o 
   6   6   1        4.64        6.50      0.67 o 
   7   6   1       11.40       13.22      1.45 o 
   8   6   1       19.94       18.49      1.20 o 
   9   6   1        7.87        9.50      0.95 o 
  10   6   1        0.26       -0.30      0.58 o 
  -5   7   1        5.60        7.32      1.32 o 
  -4   7   1       16.55       18.37      1.84 o 
  -3   7   1       10.00        8.58      0.87 o 
  -2   7   1      114.67      102.52      2.75 o 
  -1   7   1        0.02        0.50      0.27 o 
   0   7   1       11.02        8.55      0.56 o 
   1   7   1        1.96        0.63      0.19 o 
   2   7   1        0.93        1.59      0.38 o 
   3   7   1        2.79        2.38      0.32 o 
   4   7   1       72.26       73.13      1.57 o 
   5   7   1       17.36       15.97      1.01 o 
   6   7   1       26.63       26.90      1.33 o 
   7   7   1        8.21        9.11      0.85 o 
   8   7   1        8.87       10.03      0.94 o 
   9   7   1        2.43        2.15      0.60 o 
  10   7   1       18.25       15.75      1.76 o 
  -4   8   1        0.22       -0.52      0.72 o 
  -3   8   1        5.58        7.96      0.92 o 
  -2   8   1       12.80       12.43      1.01 o 
  -1   8   1        0.45        0.77      0.40 o 
   0   8   1        7.41        8.66      0.73 o 
   1   8   1       26.73       23.43      0.82 o 
   2   8   1        6.05        6.58      0.50 o 
   3   8   1        6.92        6.71      0.53 o 
   4   8   1        0.19        0.51      0.29 o 
   5   8   1       28.73       31.71      1.49 o 
   6   8   1        8.92       10.12      1.28 o 
   7   8   1        3.46        3.13      0.88 o 
   8   8   1       15.36       15.75      1.66 o 
   9   8   1        7.66        8.21      0.94 o 
  10   8   1        2.83        3.83      1.02 o 
  -3   9   1       47.92       50.02      3.11 o 
  -2   9   1        2.19        2.81      0.63 o 
  -1   9   1       11.26        9.70      0.89 o 
   0   9   1        1.46        1.29      0.44 o 
   1   9   1        0.10        0.34      0.36 o 
   2   9   1        4.72        5.60      0.69 o 
   3   9   1        0.01        0.32      0.37 o 
   4   9   1        7.06        8.00      1.19 o 
   5   9   1        8.66        9.02      0.90 o 
   6   9   1      161.40      164.70      3.97 o 
   7   9   1       58.76       58.32      3.25 o 
   8   9   1        7.25        6.52      1.20 o 
   9   9   1        0.30       -0.19      0.66 o 
  -2  10   1       28.53       29.41      2.39 o 
  -1  10   1        0.20        0.14      0.83 o 
   0  10   1        0.41        0.12      0.44 o 
   1  10   1        4.84        5.78      0.77 o 
   2  10   1        3.32        3.67      0.66 o 
   3  10   1       33.26       34.46      1.63 o 
   4  10   1       15.69       17.02      1.76 o 
   5  10   1        0.68        0.06      0.46 o 
   6  10   1       87.22       89.37      2.94 o 
   7  10   1        8.39        7.61      1.30 o 
   8  10   1       48.53       47.00      3.10 o 
   1  11   1       28.36       31.05      1.76 o 
   2  11   1        0.18        0.58      0.89 o 
   3  11   1       12.49       11.56      1.61 o 
   4  11   1        0.36        2.86      1.05 o 
   5  11   1        0.69        1.79      0.87 o 
   6  11   1        3.62        3.78      0.76 o 
  -3 -11   2       10.92       11.21      1.47 o 
  -2 -11   2        0.20        1.02      0.83 o 
  -7 -10   2        3.90        3.96      1.04 o 
  -6 -10   2        2.49        3.50      0.69 o 
  -5 -10   2        0.02       -0.20      0.89 o 
  -4 -10   2        1.53        1.75      0.55 o 
  -3 -10   2        4.83        4.98      1.11 o 
  -2 -10   2       13.34       14.93      2.08 o 
  -1 -10   2        8.77        8.20      0.95 o 
   0 -10   2        3.73        6.69      0.95 o 
  -8  -9   2        6.07        6.37      1.30 o 
  -7  -9   2        1.82        2.45      0.90 o 
  -6  -9   2        2.31        1.77      0.56 o 
  -5  -9   2        0.45        0.62      0.46 o 
  -4  -9   2       67.39       61.25      2.56 o 
  -3  -9   2        9.96       10.40      0.75 o 
  -2  -9   2        5.59        3.95      0.65 o 
  -1  -9   2       98.23       89.08      2.76 o 
   0  -9   2       12.91       13.77      1.59 o 
   1  -9   2        0.88        0.09      0.70 o 
   2  -9   2       60.29       65.11      2.46 o 
   3  -9   2       31.27       28.64      2.34 o 
  -9  -8   2        2.21        2.05      0.88 o 
  -8  -8   2        0.64        0.09      0.77 o 
  -7  -8   2        7.92        8.85      1.34 o 
  -6  -8   2        0.11        0.36      0.44 o 
  -5  -8   2        7.26        8.06      0.82 o 
  -4  -8   2       36.33       36.41      1.62 o 
  -3  -8   2      134.40      138.10      6.41 o 
  -2  -8   2      429.67      404.56      5.31 o 
  -1  -8   2        0.80        1.28      0.38 o 
   0  -8   2        9.02       11.47      0.69 o 
   1  -8   2       34.82       29.57      1.15 o 
   2  -8   2        9.37       10.86      0.99 o 
   3  -8   2       15.60       15.01      1.19 o 
   4  -8   2       59.90       59.48      3.46 o 
  -9  -7   2        0.10        0.19      0.50 o 
  -8  -7   2        0.00       -0.43      0.47 o 
  -7  -7   2        0.91        0.84      0.58 o 
  -6  -7   2       11.15       10.64      0.82 o 
  -5  -7   2        3.73        4.03      0.43 o 
  -4  -7   2       10.49       11.90      0.66 o 
  -3  -7   2      138.83      132.26      2.33 o 
  -2  -7   2      111.26      114.36      2.13 o 
  -1  -7   2        8.24        7.70      0.49 o 
   0  -7   2      350.09      298.65      3.96 o 
   1  -7   2       13.09       14.23      0.95 o 
   2  -7   2        3.89        5.16      0.65 o 
   3  -7   2        5.72        5.87      0.77 o 
   4  -7   2        0.72       -0.03      0.47 o 
   5  -7   2        8.27        8.87      1.01 o 
 -10  -6   2        1.19        0.79      0.65 o 
  -9  -6   2       17.95       19.92      1.95 o 
  -8  -6   2        0.01        1.19      0.77 o 
  -7  -6   2        0.94        1.38      0.40 o 
  -6  -6   2       16.06       16.85      1.07 o 
  -5  -6   2       59.75       61.48      1.50 o 
  -4  -6   2       58.63       59.29      1.40 o 
  -3  -6   2       34.95       35.47      1.04 o 
  -2  -6   2      112.97      120.64      1.68 o 
  -1  -6   2      117.15      103.71      1.77 o 
   0  -6   2        7.28       11.69      0.75 o 
   1  -6   2       58.77       51.31      1.66 o 
   2  -6   2       11.71        8.68      0.74 o 
   3  -6   2        2.40        3.65      1.14 o 
   4  -6   2       16.80       18.52      1.20 o 
   5  -6   2        3.89        3.55      0.66 o 
   6  -6   2        1.00        1.40      0.97 o 
 -10  -5   2        0.27        0.35      0.68 o 
  -9  -5   2        0.10        1.13      0.71 o 
  -8  -5   2        9.07        9.92      1.29 o 
  -7  -5   2        1.72        2.05      0.44 o 
  -6  -5   2       31.01       29.02      2.10 o 
  -5  -5   2       31.19       30.42      1.98 o 
  -4  -5   2       14.81       13.78      0.74 o 
  -3  -5   2      363.85      378.89      4.36 o 
  -2  -5   2      131.51      134.05      1.93 o 
  -1  -5   2        0.25        0.18      0.17 o 
   0  -5   2        0.00        0.11      0.27 o 
   1  -5   2       34.30       30.80      1.19 o 
   2  -5   2        2.91        3.44      0.89 o 
   3  -5   2        9.44       12.78      0.89 o 
   4  -5   2       13.82       12.40      1.90 o 
   5  -5   2        8.54        8.47      0.86 o 
   6  -5   2        2.16        2.17      0.83 o 
 -10  -4   2        0.37       -0.76      0.76 o 
  -9  -4   2        6.44        5.72      1.08 o 
  -8  -4   2       32.76       30.10      2.12 o 
  -7  -4   2      110.88      108.70      3.92 o 
  -6  -4   2       39.80       41.49      1.48 o 
  -5  -4   2       60.04       68.65      1.31 o 
  -4  -4   2       29.82       25.62      0.58 o 
  -3  -4   2       83.71       80.29      1.16 o 
  -2  -4   2      130.00      141.95      1.61 o 
  -1  -4   2      576.75      599.33      5.86 o 
   0  -4   2      274.72      321.82      4.33 o 
   1  -4   2       95.84      103.37      2.84 o 
   2  -4   2        0.30        0.23      0.27 o 
   3  -4   2      278.76      255.00      4.30 o 
   4  -4   2      151.34      149.84      8.34 o 
   5  -4   2        4.05        4.53      0.61 o 
   6  -4   2       10.96       12.41      1.51 o 
   7  -4   2       26.93       27.54      2.32 o 
 -10  -3   2        7.78        8.36      1.32 o 
  -9  -3   2        0.07        1.11      0.74 o 
  -8  -3   2        4.59        4.08      0.62 o 
  -7  -3   2       47.19       45.22      1.74 o 
  -6  -3   2      502.18      528.46      6.49 o 
  -5  -3   2        0.44        0.24      0.17 o 
  -4  -3   2        0.19        0.45      0.27 o 
  -3  -3   2      954.12      951.22      8.76 o 
  -2  -3   2      306.76      309.11      5.37 o 
  -1  -3   2      236.61      259.91      2.76 o 
   0  -3   2      200.20      227.64      3.07 o 
   1  -3   2        2.92        0.48      0.23 o 
   2  -3   2        7.48        5.79      0.47 o 
   3  -3   2      114.66      102.59      5.03 o 
   4  -3   2      261.03      249.34      7.20 o 
   5  -3   2       46.14       42.90      1.58 o 
   6  -3   2        6.11        5.53      1.00 o 
   7  -3   2       30.77       28.89      2.27 o 
   8  -3   2        0.37       -0.25      0.72 o 
 -10  -2   2        1.02        1.63      0.81 o 
  -9  -2   2       13.35       14.68      1.11 o 
  -8  -2   2        1.99        1.86      0.49 o 
  -7  -2   2       17.66       19.19      1.25 o 
  -6  -2   2       80.67       75.50      1.91 o 
  -5  -2   2        7.81        7.79      0.41 o 
  -4  -2   2     3949.47     3943.43     31.80 o 
  -3  -2   2       26.87       32.59      1.01 o 
  -2  -2   2       76.64       69.76      1.05 o 
  -1  -2   2       99.00       99.42      1.87 o 
   0  -2   2       21.49       32.29      0.71 o 
   1  -2   2        1.78        2.53      0.36 o 
   2  -2   2       29.50       32.33      1.13 o 
   3  -2   2       98.73       90.65      2.15 o 
   4  -2   2       20.15       21.00      0.94 o 
   5  -2   2      172.58      172.33      6.86 o 
   6  -2   2      168.62      167.75      5.19 o 
   7  -2   2       24.82       26.15      2.04 o 
   8  -2   2        6.91        5.45      1.09 o 
  -9  -1   2        0.35       -0.26      0.41 o 
  -8  -1   2        0.57        0.91      0.42 o 
  -7  -1   2       33.11       35.57      1.43 o 
  -6  -1   2       35.74       33.76      1.27 o 
  -5  -1   2      492.88      467.93      6.27 o 
  -4  -1   2      385.87      405.53      5.30 o 
  -3  -1   2       10.38       14.01      0.55 o 
  -2  -1   2     7927.99     6984.83    295.07 o 
  -1  -1   2       68.73       75.31      1.27 o 
   0  -1   2        7.74       21.53      0.72 o 
   1  -1   2     1187.56     1026.88     15.93 o 
   2  -1   2       53.21       43.89      1.51 o 
   3  -1   2      105.15       90.67      5.29 o 
   4  -1   2       80.02       78.49      2.71 o 
   5  -1   2        0.00        0.05      0.24 o 
   6  -1   2       96.91       84.28      2.14 o 
   7  -1   2       11.82        7.85      1.14 o 
   8  -1   2      203.07      200.45      6.35 o 
   9  -1   2        1.94        3.52      1.04 o 
  -9   0   2        5.95        7.05      0.83 o 
  -8   0   2       11.32       11.65      0.93 o 
  -7   0   2       41.09       42.70      1.61 o 
  -6   0   2       15.38       15.82      0.90 o 
  -5   0   2       26.57       25.33      1.01 o 
  -4   0   2      171.18      177.07      2.91 o 
  -3   0   2      594.44      550.82      9.35 o 
  -2   0   2     1083.26     1166.87     17.97 o 
  -1   0   2      210.43      214.86      3.55 o 
   0   0   2     1015.94     1040.85     15.56 o 
   1   0   2     2489.59     2240.47     33.55 o 
   2   0   2      664.85      653.29      7.20 o 
   3   0   2       96.35       97.85      1.34 o 
   4   0   2       23.10       16.97      0.65 o 
   5   0   2       46.49       49.71      1.80 o 
   6   0   2       13.95       13.55      1.27 o 
   7   0   2        0.01        1.20      0.74 o 
   8   0   2       21.44       18.04      1.73 o 
   9   0   2       26.82       32.90      2.51 o 
  -9   1   2        0.03       -0.18      0.58 o 
  -8   1   2        4.99        5.67      0.72 o 
  -7   1   2        9.06        6.56      0.84 o 
  -6   1   2       27.98       24.32      1.15 o 
  -5   1   2      193.02      205.95      5.13 o 
  -4   1   2        9.46       10.74      0.91 o 
  -3   1   2       10.72       14.33      0.89 o 
  -2   1   2        4.36        5.34      0.49 o 
  -1   1   2      704.26      730.87     11.48 o 
   0   1   2     2773.79     2232.89     33.32 o 
   1   1   2       38.48       35.34      0.61 o 
   2   1   2      321.82      330.92      5.64 o 
   3   1   2      174.57      192.76      1.80 o 
   4   1   2       46.94       57.07      3.11 o 
   5   1   2       19.80       27.31      1.37 o 
   6   1   2       28.23       32.37      2.09 o 
   7   1   2        0.12        0.65      0.35 o 
   8   1   2       58.84       55.08      2.88 o 
   9   1   2       13.15       16.89      1.71 o 
  -8   2   2        1.26        1.18      0.54 o 
  -7   2   2        4.61        4.68      0.63 o 
  -6   2   2        2.86        2.37      0.75 o 
  -5   2   2       64.38       58.07      2.52 o 
  -4   2   2       93.09       86.22      1.96 o 
  -3   2   2      709.98      755.60      8.81 o 
  -2   2   2      190.85      174.77      2.74 o 
  -1   2   2      148.59      152.34      4.69 o 
   0   2   2     2278.69     2278.21     84.47 o 
   1   2   2     5696.52     5238.38     59.73 o 
   2   2   2      144.57      138.56      1.98 o 
   3   2   2      473.78      503.25      6.02 o 
   4   2   2       68.70       80.62      2.39 o 
   5   2   2        2.69        3.15      0.37 o 
   6   2   2       36.40       37.51      1.28 o 
   7   2   2      120.93      115.80      2.62 o 
   8   2   2        7.34        7.32      1.08 o 
   9   2   2        0.04        0.12      0.58 o 
  10   2   2        5.35        4.75      1.06 o 
  -8   3   2        0.04       -0.35      0.73 o 
  -7   3   2        0.03       -0.60      0.60 o 
  -6   3   2        2.16        1.64      0.72 o 
  -5   3   2        2.27        3.78      0.79 o 
  -4   3   2        3.21        5.96      0.90 o 
  -3   3   2       28.26       32.07      0.92 o 
  -2   3   2       93.68       85.35      2.44 o 
  -1   3   2        2.53        8.66      0.67 o 
   0   3   2      190.22      187.94      2.39 o 
   1   3   2      191.05      208.63      1.59 o 
   2   3   2        5.50        4.29      0.20 o 
   3   3   2      197.58      206.63      3.01 o 
   4   3   2       64.58       71.30      1.53 o 
   5   3   2       14.32       16.08      0.79 o 
   6   3   2       94.98       90.89      3.01 o 
   7   3   2        0.45        0.31      0.44 o 
   8   3   2       63.91       67.56      2.99 o 
   9   3   2       41.64       44.65      1.93 o 
  10   3   2        0.05        0.22      0.52 o 
  -7   4   2        3.81        5.76      0.86 o 
  -6   4   2      120.03      121.26      4.63 o 
  -5   4   2       26.43       23.04      1.78 o 
  -4   4   2        2.43        2.57      0.65 o 
  -3   4   2        0.68        0.47      0.22 o 
  -2   4   2        1.75        0.61      0.18 o 
  -1   4   2      185.85      203.21      2.58 o 
   0   4   2      155.88      174.55      2.23 o 
   1   4   2      368.82      396.93      3.13 o 
   2   4   2       41.16       44.58      0.62 o 
   3   4   2        0.02        0.68      0.10 o 
   4   4   2      376.11      364.82      3.90 o 
   5   4   2        6.33        6.34      0.52 o 
   6   4   2        4.12        4.58      0.56 o 
   7   4   2        4.45        4.76      0.58 o 
   8   4   2       26.50       25.13      1.30 o 
   9   4   2       19.17       20.12      1.26 o 
  10   4   2        2.45        3.45      1.07 o 
  -7   5   2        5.37        5.23      1.17 o 
  -6   5   2       13.39       13.33      1.64 o 
  -5   5   2        0.75        0.64      0.51 o 
  -4   5   2      132.39      115.18      4.08 o 
  -3   5   2       48.19       46.39      2.29 o 
  -2   5   2        0.37        0.17      0.19 o 
  -1   5   2        7.93        4.78      0.37 o 
   0   5   2        7.99       12.84      0.89 o 
   1   5   2      129.43      148.87      1.70 o 
   2   5   2        8.01        3.61      0.21 o 
   3   5   2      112.84      128.72      1.39 o 
   4   5   2       81.50       94.96      1.08 o 
   5   5   2       37.18       37.76      1.03 o 
   6   5   2        7.40        8.49      0.58 o 
   7   5   2        0.30        0.15      0.32 o 
   8   5   2        0.28        0.18      0.41 o 
   9   5   2        1.69        1.95      0.76 o 
  10   5   2        0.07        0.22      0.58 o 
  -6   6   2        0.96        1.63      0.92 o 
  -5   6   2       73.64       73.33      3.63 o 
  -4   6   2       11.41        9.79      1.26 o 
  -3   6   2       62.39       70.51      3.12 o 
  -2   6   2      205.03      192.92      2.87 o 
  -1   6   2       48.56       42.15      1.14 o 
   0   6   2       20.27       22.30      0.79 o 
   1   6   2      169.47      169.07      2.00 o 
   2   6   2      214.91      202.87      2.06 o 
   3   6   2      202.63      201.54      2.03 o 
   4   6   2      136.18      141.79      1.62 o 
   5   6   2       14.27       15.88      0.56 o 
   6   6   2       78.54       78.97      1.69 o 
   7   6   2       59.66       60.01      2.09 o 
   8   6   2       37.60       37.04      1.65 o 
   9   6   2        0.41        0.15      0.37 o 
  10   6   2        0.40        0.89      0.77 o 
  -5   7   2       10.54       10.76      1.50 o 
  -4   7   2        2.15        1.79      0.73 o 
  -3   7   2       12.29       10.47      1.30 o 
  -2   7   2      107.39      111.15      2.84 o 
  -1   7   2        0.55       -0.08      0.27 o 
   0   7   2        0.02        0.04      0.28 o 
   1   7   2       22.40       20.58      0.71 o 
   2   7   2        8.32        6.85      0.40 o 
   3   7   2       34.17       38.46      1.12 o 
   4   7   2       61.71       64.30      1.27 o 
   5   7   2        0.74        0.50      0.33 o 
   6   7   2       26.83       26.49      1.33 o 
   7   7   2       15.47       15.88      1.08 o 
   8   7   2       20.11       18.36      1.46 o 
   9   7   2        0.63        0.26      0.45 o 
  -4   8   2        0.45        1.23      0.77 o 
  -3   8   2        0.89        0.36      0.63 o 
  -2   8   2        0.77        0.09      1.13 o 
  -1   8   2        2.16        1.71      0.47 o 
   0   8   2        4.95        3.52      0.40 o 
   1   8   2       85.21       79.20      1.56 o 
   2   8   2       30.24       27.74      0.87 o 
   3   8   2        0.07        0.46      0.25 o 
   4   8   2      150.20      148.10      2.73 o 
   5   8   2      206.91      211.38      4.25 o 
   6   8   2        7.11        9.40      1.24 o 
   7   8   2        0.13       -0.75      0.75 o 
   8   8   2        2.62        2.44      0.57 o 
   9   8   2        6.51        6.28      1.03 o 
  -3   9   2        2.14        1.69      0.76 o 
  -2   9   2       21.07       23.02      2.01 o 
  -1   9   2        0.30        0.24      0.45 o 
   0   9   2       26.51       27.09      1.12 o 
   1   9   2        4.00        3.07      0.37 o 
   2   9   2       23.22       20.48      0.99 o 
   3   9   2      115.57      113.83      5.56 o 
   4   9   2      413.34      411.24      6.81 o 
   5   9   2        0.32        0.54      0.47 o 
   6   9   2       60.91       61.11      2.26 o 
   7   9   2      101.39      103.91      4.36 o 
   8   9   2        1.66        0.72      0.70 o 
   9   9   2        1.24        0.86      0.71 o 
  -2  10   2       56.94       62.61      3.51 o 
  -1  10   2       14.91       14.46      1.63 o 
   0  10   2        5.14        5.66      0.92 o 
   1  10   2       59.65       59.78      1.80 o 
   2  10   2       37.54       35.75      1.68 o 
   3  10   2       52.59       51.81      1.96 o 
   4  10   2      100.67       93.41      4.11 o 
   5  10   2        5.59        4.68      0.72 o 
   6  10   2      182.76      181.79      4.34 o 
   7  10   2        1.00        0.57      0.57 o 
   8  10   2       16.58       16.66      1.86 o 
   1  11   2        6.31        7.78      0.92 o 
   2  11   2        0.01        0.73      0.71 o 
   3  11   2       26.28       26.77      2.29 o 
   4  11   2        4.70        5.71      1.20 o 
   5  11   2       24.03       20.27      2.00 o 
   6  11   2        0.30        1.35      0.58 o 
  -3 -11   3        0.52       -0.10      0.59 o 
  -6 -10   3        6.24        5.93      0.87 o 
  -5 -10   3        0.11       -0.05      0.41 o 
  -4 -10   3        0.50        0.70      0.46 o 
  -3 -10   3       33.08       29.77      2.09 o 
  -2 -10   3       33.43       36.35      1.83 o 
  -1 -10   3        1.91        2.18      0.67 o 
   0 -10   3       18.74       21.03      1.93 o 
  -7  -9   3        2.48        1.90      0.83 o 
  -6  -9   3        0.71        0.62      0.40 o 
  -5  -9   3        5.27        4.33      0.70 o 
  -4  -9   3      121.24      115.03      3.36 o 
  -3  -9   3        3.59        3.33      0.50 o 
  -2  -9   3        0.46        1.39      0.50 o 
  -1  -9   3        9.92        8.42      0.84 o 
   0  -9   3       19.47       17.39      1.78 o 
   1  -9   3        1.47        1.87      0.91 o 
   2  -9   3       30.32       35.96      2.75 o 
  -8  -8   3        1.45        0.49      0.64 o 
  -7  -8   3        0.00        0.68      0.78 o 
  -6  -8   3        3.01        2.58      0.56 o 
  -5  -8   3       21.91       21.47      1.64 o 
  -4  -8   3        9.61        8.74      0.85 o 
  -3  -8   3        0.36        0.58      0.39 o 
  -2  -8   3      138.33      121.50      2.41 o 
  -1  -8   3        0.37        0.58      0.37 o 
   0  -8   3        0.78        1.00      0.41 o 
   1  -8   3       14.99       14.15      0.83 o 
   2  -8   3        2.67        2.44      0.92 o 
   3  -8   3        0.32        0.00      0.46 o 
   4  -8   3        0.38       -0.24      0.73 o 
  -9  -7   3        0.31        0.88      0.52 o 
  -8  -7   3        4.66        4.18      1.04 o 
  -7  -7   3       32.31       27.47      1.59 o 
  -6  -7   3        3.16        3.81      0.57 o 
  -5  -7   3        6.62        6.29      0.55 o 
  -4  -7   3       85.76       85.45      1.88 o 
  -3  -7   3       96.67       90.86      1.92 o 
  -2  -7   3       10.33       10.60      0.64 o 
  -1  -7   3       25.22       23.19      1.50 o 
   0  -7   3       92.37       83.62      1.84 o 
   1  -7   3        1.27        2.78      0.50 o 
   2  -7   3        1.63        2.33      0.51 o 
   3  -7   3        1.31        1.36      0.52 o 
   4  -7   3        6.02        7.87      1.53 o 
  -9  -6   3        0.72        0.85      0.71 o 
  -8  -6   3       12.99       15.66      1.12 o 
  -7  -6   3        0.08        0.04      0.34 o 
  -6  -6   3       20.48       18.85      1.44 o 
  -5  -6   3      143.92      143.26      2.51 o 
  -4  -6   3       19.58       18.85      0.81 o 
  -3  -6   3       73.25       75.85      1.64 o 
  -2  -6   3       39.80       40.85      1.15 o 
  -1  -6   3       13.44       12.10      0.56 o 
   0  -6   3       15.32       15.82      0.81 o 
   1  -6   3       18.61       16.49      0.93 o 
   2  -6   3       18.76       17.83      1.13 o 
   3  -6   3        4.65        5.55      0.71 o 
   4  -6   3        0.86        1.50      0.52 o 
   5  -6   3       26.20       26.74      1.57 o 
 -10  -5   3       18.83       15.80      1.86 o 
  -9  -5   3       43.15       48.83      2.98 o 
  -8  -5   3        2.86        2.48      0.81 o 
  -7  -5   3       11.99       12.92      0.94 o 
  -6  -5   3       18.04       15.32      1.02 o 
  -5  -5   3       34.30       38.32      1.38 o 
  -4  -5   3       30.01       26.46      0.90 o 
  -3  -5   3      371.42      372.76      4.39 o 
  -2  -5   3        1.80        3.66      0.38 o 
  -1  -5   3       38.43       41.85      0.97 o 
   0  -5   3        4.60        3.87      0.56 o 
   1  -5   3       73.53       70.86      2.45 o 
   2  -5   3       50.23       47.60      1.58 o 
   3  -5   3       42.93       41.90      1.59 o 
   4  -5   3        4.39        5.43      0.69 o 
   5  -5   3       41.74       39.73      1.77 o 
   6  -5   3        3.64        5.54      1.21 o 
 -10  -4   3        1.45        3.47      0.96 o 
  -9  -4   3        0.87       -0.33      0.67 o 
  -8  -4   3      161.78      158.01      5.21 o 
  -7  -4   3        5.56        5.76      0.69 o 
  -6  -4   3       10.40        9.25      0.75 o 
  -5  -4   3      136.22      139.22      2.79 o 
  -4  -4   3      102.47       98.67      1.75 o 
  -3  -4   3      291.51      299.89      4.36 o 
  -2  -4   3       77.18       67.64      0.97 o 
  -1  -4   3        0.74        1.86      0.20 o 
   0  -4   3        3.95        3.00      0.30 o 
   1  -4   3       86.40       72.83      2.28 o 
   2  -4   3      204.30      201.65      8.65 o 
   3  -4   3       95.07       93.89      2.30 o 
   4  -4   3        0.44       -0.01      0.32 o 
   5  -4   3       33.95       33.35      2.08 o 
   6  -4   3        5.96        5.65      0.73 o 
   7  -4   3       11.00        9.38      1.36 o 
 -10  -3   3        0.25        0.03      0.67 o 
  -9  -3   3        1.03        1.39      0.61 o 
  -8  -3   3        0.58        0.84      0.97 o 
  -7  -3   3        7.18        8.04      0.76 o 
  -6  -3   3      602.51      611.40      6.67 o 
  -5  -3   3       40.49       40.53      0.87 o 
  -4  -3   3        4.44        6.84      0.35 o 
  -3  -3   3        0.20        0.26      0.20 o 
  -2  -3   3        0.21        0.25      0.21 o 
  -1  -3   3        0.42        0.12      0.18 o 
   0  -3   3        0.21       10.47      4.84 o 
   1  -3   3       98.53      101.75      2.64 o 
   2  -3   3        0.15        0.65      0.30 o 
   3  -3   3      714.56      694.32     11.96 o 
   4  -3   3      237.68      232.35      4.07 o 
   5  -3   3       15.33       18.17      1.04 o 
   6  -3   3        3.31        4.84      0.64 o 
   7  -3   3       13.44       13.26      1.58 o 
 -10  -2   3        1.43        1.76      0.52 o 
  -9  -2   3        0.29        0.42      0.62 o 
  -8  -2   3        9.35        9.73      0.67 o 
  -7  -2   3       11.70       13.82      0.78 o 
  -6  -2   3      562.61      590.15      6.62 o 
  -5  -2   3       77.49       75.53      1.47 o 
  -4  -2   3     1502.26     1493.73     17.08 o 
  -3  -2   3      635.37      708.51     10.30 o 
  -2  -2   3      841.37      895.65     10.14 o 
  -1  -2   3      506.36      486.08      8.21 o 
   0  -2   3      529.71      575.54      6.55 o 
   1  -2   3       43.68       45.44      1.46 o 
   2  -2   3       85.77       78.90      2.34 o 
   3  -2   3       26.81       23.43      1.43 o 
   4  -2   3       11.22        9.47      1.23 o 
   5  -2   3       12.75       10.42      0.76 o 
   6  -2   3      453.58      439.71     18.71 o 
   7  -2   3        3.36        3.81      0.88 o 
   8  -2   3       16.76       16.44      1.83 o 
 -10  -1   3        0.91        0.34      0.66 o 
  -9  -1   3       38.17       36.53      1.71 o 
  -8  -1   3       32.91       37.48      1.61 o 
  -7  -1   3        0.30        1.01      0.38 o 
  -6  -1   3      102.45      105.10      2.42 o 
  -5  -1   3        0.29        0.48      0.25 o 
  -4  -1   3      899.43      932.53     17.60 o 
  -3  -1   3       39.50       51.68      1.23 o 
  -2  -1   3       65.42       59.19      0.99 o 
  -1  -1   3      522.43      556.35     31.61 o 
   0  -1   3      351.97      360.85      5.82 o 
   1  -1   3       41.21       32.47      1.13 o 
   2  -1   3      308.87      313.70      5.92 o 
   3  -1   3      339.60      338.67      4.59 o 
   4  -1   3        3.05        1.03      0.26 o 
   5  -1   3       12.86       13.00      0.75 o 
   6  -1   3       63.91       62.27      2.90 o 
   7  -1   3       28.89       29.94      2.16 o 
   8  -1   3      103.90      100.56      4.32 o 
   9  -1   3        0.99        1.50      0.88 o 
  -9   0   3        2.55        2.21      0.54 o 
  -8   0   3        0.79        0.78      0.37 o 
  -7   0   3       75.29       78.93      2.25 o 
  -6   0   3        0.37        0.80      0.40 o 
  -5   0   3       34.68       34.91      1.22 o 
  -4   0   3       56.03       45.88      1.27 o 
  -3   0   3       15.20       17.48      0.88 o 
  -2   0   3      257.03      296.18      3.97 o 
  -1   0   3       62.68       64.55      2.03 o 
   0   0   3      190.33      223.33      3.69 o 
   1   0   3      156.39      182.59      3.43 o 
   2   0   3      197.31      209.34      2.11 o 
   3   0   3       36.32       41.19      0.62 o 
   4   0   3      147.72      165.84      3.72 o 
   5   0   3        0.83        0.50      0.17 o 
   6   0   3      147.70      132.65      2.68 o 
   7   0   3       74.21       70.43      3.24 o 
   8   0   3       89.03       91.39      3.98 o 
   9   0   3       18.72       18.78      1.91 o 
  -9   1   3        3.37        2.61      0.57 o 
  -8   1   3        2.68        3.87      0.64 o 
  -7   1   3       10.11       10.48      0.88 o 
  -6   1   3       40.98       37.72      2.11 o 
  -5   1   3       79.57       79.46      2.82 o 
  -4   1   3        4.48        2.19      0.47 o 
  -3   1   3      159.95      173.17      3.91 o 
  -2   1   3        0.00        0.26      0.14 o 
  -1   1   3     1169.28     1109.52     17.11 o 
   0   1   3      888.59      941.50     14.31 o 
   1   1   3        0.76        2.76      0.30 o 
   2   1   3       16.36       13.53      0.45 o 
   3   1   3      249.24      265.99      2.71 o 
   4   1   3      215.32      248.50      2.38 o 
   5   1   3      329.04      309.09      4.44 o 
   6   1   3       15.45       12.08      0.71 o 
   7   1   3        0.25        1.45      0.66 o 
   8   1   3       12.49       11.48      1.31 o 
   9   1   3        0.42        1.97      0.86 o 
  -9   2   3        0.86        1.63      0.90 o 
  -8   2   3        0.83        1.99      0.54 o 
  -7   2   3       10.58       12.32      0.97 o 
  -6   2   3        5.88        6.03      1.00 o 
  -5   2   3       39.62       43.75      2.20 o 
  -4   2   3      157.60      156.32      2.65 o 
  -3   2   3       34.69       38.23      1.06 o 
  -2   2   3       39.99       45.54      1.08 o 
  -1   2   3      257.61      254.75     12.65 o 
   0   2   3     2197.48     2349.51     35.55 o 
   1   2   3     1516.70     1561.12     13.63 o 
   2   2   3       85.67       84.15      1.14 o 
   3   2   3        1.67        1.95      0.23 o 
   4   2   3        6.43        3.55      0.42 o 
   5   2   3        6.08        7.29      0.80 o 
   6   2   3      135.79      137.63      4.05 o 
   7   2   3      156.14      159.45      4.75 o 
   8   2   3        0.96        1.35      0.73 o 
   9   2   3        5.14        6.03      1.07 o 
  10   2   3        0.30       -0.37      0.56 o 
  -8   3   3       59.27       68.78      2.06 o 
  -7   3   3        3.62        3.01      0.93 o 
  -6   3   3        0.26        0.18      0.59 o 
  -5   3   3       14.82       12.37      1.29 o 
  -4   3   3        5.33        3.73      0.37 o 
  -3   3   3      211.25      211.03      2.72 o 
  -2   3   3      675.01      714.85     15.65 o 
  -1   3   3      525.94      547.60     12.97 o 
   0   3   3        5.12        1.90      0.56 o 
   1   3   3      338.69      338.26      7.38 o 
   2   3   3       93.74       95.82      1.19 o 
   3   3   3      197.16      191.42      2.33 o 
   4   3   3        0.57        0.13      0.20 o 
   5   3   3        0.19        0.50      0.26 o 
   6   3   3       94.62       93.65      3.13 o 
   7   3   3       25.28       28.53      1.78 o 
   8   3   3       16.18       16.96      1.51 o 
   9   3   3        1.51        1.82      0.75 o 
  10   3   3        0.07        0.53      0.76 o 
  -7   4   3        3.29        5.91      1.17 o 
  -6   4   3       37.70       35.30      2.37 o 
  -5   4   3        0.21       -0.27      0.81 o 
  -4   4   3        2.19        1.29      0.47 o 
  -3   4   3        3.41        3.17      0.52 o 
  -2   4   3       78.54       91.30      1.88 o 
  -1   4   3      307.38      338.55      6.91 o 
   0   4   3      125.47      111.83      2.54 o 
   1   4   3       68.70       80.08      1.34 o 
   2   4   3      149.38      176.28      1.89 o 
   3   4   3       11.50       10.31      0.40 o 
   4   4   3      403.69      430.48      4.05 o 
   5   4   3       24.76       27.87      0.74 o 
   6   4   3       39.70       38.89      1.39 o 
   7   4   3        0.47        0.87      0.34 o 
   8   4   3        6.76        7.16      0.76 o 
   9   4   3        2.69        3.32      1.09 o 
  10   4   3        0.94        1.05      0.55 o 
  -7   5   3       28.66       34.20      2.64 o 
  -6   5   3       21.71       20.73      1.97 o 
  -5   5   3        3.69        2.93      0.67 o 
  -4   5   3       27.69       27.96      1.93 o 
  -3   5   3       12.27       11.80      1.23 o 
  -2   5   3        4.71        4.93      0.45 o 
  -1   5   3       15.33       14.68      0.61 o 
   0   5   3      708.33      650.93      6.62 o 
   1   5   3      147.79      144.80      1.49 o 
   2   5   3        2.65        3.12      0.18 o 
   3   5   3      220.94      226.63      2.43 o 
   4   5   3       17.39       17.08      0.69 o 
   5   5   3        0.49        1.12      0.20 o 
   6   5   3      384.92      384.94      4.68 o 
   7   5   3       81.59       81.92      1.82 o 
   8   5   3        6.25        6.43      0.56 o 
   9   5   3       15.75       17.22      1.17 o 
  10   5   3        0.09        0.99      0.72 o 
  -6   6   3        1.73        3.84      1.09 o 
  -5   6   3        0.15       -0.03      0.62 o 
  -4   6   3        2.11        2.59      0.86 o 
  -3   6   3       45.11       39.57      2.30 o 
  -2   6   3       52.13       53.79      1.58 o 
  -1   6   3       12.87       12.03      0.60 o 
   0   6   3        9.37       10.28      0.65 o 
   1   6   3      148.58      153.99      1.68 o 
   2   6   3      136.67      134.79      1.61 o 
   3   6   3       23.14       18.06      0.48 o 
   4   6   3        1.83        2.37      0.42 o 
   5   6   3      197.89      196.02      2.51 o 
   6   6   3       10.98       12.69      0.87 o 
   7   6   3       42.36       43.91      1.32 o 
   8   6   3       37.60       37.37      1.64 o 
   9   6   3        0.34        1.36      0.82 o 
  10   6   3        3.56        3.07      0.93 o 
  -5   7   3        0.56        0.93      0.84 o 
  -4   7   3        9.41        9.65      1.32 o 
  -3   7   3        0.38        1.17      0.65 o 
  -2   7   3       33.88       33.09      2.10 o 
  -1   7   3      235.70      208.31      4.02 o 
   0   7   3       22.67       19.29      0.83 o 
   1   7   3        5.53        5.98      0.51 o 
   2   7   3       69.48       63.99      1.46 o 
   3   7   3      362.61      348.99      3.74 o 
   4   7   3       13.29       14.24      0.74 o 
   5   7   3       12.03       11.55      0.69 o 
   6   7   3       15.72       15.48      1.02 o 
   7   7   3       20.74       21.43      1.23 o 
   8   7   3        8.41        8.47      0.87 o 
   9   7   3        4.33        3.78      0.69 o 
  -4   8   3       11.53       13.10      1.65 o 
  -3   8   3       17.00       15.66      1.70 o 
  -2   8   3        1.16        1.17      0.68 o 
  -1   8   3       13.84       12.77      0.76 o 
   0   8   3       15.91       14.99      0.77 o 
   1   8   3       29.50       27.15      0.88 o 
   2   8   3      425.37      397.27      5.00 o 
   3   8   3        9.53       11.68      0.68 o 
   4   8   3      179.00      184.31      3.11 o 
   5   8   3      152.09      147.16      3.16 o 
   6   8   3        0.09        0.06      0.51 o 
   7   8   3        6.25        6.93      1.02 o 
   8   8   3        1.15        1.84      0.62 o 
   9   8   3        0.15        1.01      0.77 o 
  -3   9   3       12.75       12.01      1.62 o 
  -2   9   3        4.46        4.58      1.12 o 
  -1   9   3       11.98       12.49      1.42 o 
   0   9   3       31.28       30.46      1.18 o 
   1   9   3        4.24        3.79      0.41 o 
   2   9   3       11.31       11.42      0.74 o 
   3   9   3        6.75        6.84      0.60 o 
   4   9   3      234.02      222.04      3.69 o 
   5   9   3       43.39       41.12      1.78 o 
   6   9   3      108.28      108.06      4.28 o 
   7   9   3        0.40        0.79      0.59 o 
   8   9   3        0.02       -0.43      0.60 o 
   9   9   3        5.80        6.13      1.16 o 
  -2  10   3       26.70       28.76      2.36 o 
  -1  10   3       32.37       37.97      2.59 o 
   0  10   3        2.04        1.95      0.56 o 
   1  10   3       21.67       22.29      0.94 o 
   2  10   3        0.13        0.51      0.33 o 
   3  10   3       10.70       10.98      0.76 o 
   4  10   3       21.97       22.77      1.98 o 
   5  10   3       25.45       22.85      1.40 o 
   6  10   3       33.94       35.81      1.80 o 
   7  10   3       24.56       23.25      2.06 o 
   8  10   3       22.79       22.65      2.12 o 
   0  11   3        6.27        7.29      1.29 o 
   1  11   3       41.36       47.71      3.11 o 
   2  11   3        7.19        7.32      0.86 o 
   3  11   3       53.46       52.44      3.17 o 
   4  11   3        4.23        5.53      1.18 o 
   5  11   3        4.68        3.85      1.00 o 
   6  11   3        3.68        4.01      0.76 o 
   7  11   3        0.19       -0.56      0.89 o 
  -6 -10   4       81.50       84.41      4.23 o 
  -5 -10   4        0.43        0.35      0.49 o 
  -4 -10   4        0.00        0.66      0.87 o 
  -3 -10   4        2.12        0.93      0.87 o 
  -2 -10   4       10.76       10.10      1.05 o 
  -1 -10   4        0.01        0.17      0.51 o 
  -7  -9   4       13.86       11.74      1.58 o 
  -6  -9   4        3.84        4.55      0.75 o 
  -5  -9   4       14.55       14.91      1.18 o 
  -4  -9   4      100.57       94.75      2.93 o 
  -3  -9   4        4.30        5.34      0.73 o 
  -2  -9   4        0.60        1.18      0.58 o 
  -1  -9   4        0.08        0.25      0.46 o 
   0  -9   4        8.86        8.59      1.26 o 
   1  -9   4        2.46        1.42      0.83 o 
  -8  -8   4        0.25        0.50      0.79 o 
  -7  -8   4        3.43        2.36      0.82 o 
  -6  -8   4        4.24        4.52      0.71 o 
  -5  -8   4       13.89       14.60      1.09 o 
  -4  -8   4       12.52       11.27      0.97 o 
  -3  -8   4        6.01        6.04      0.57 o 
  -2  -8   4       63.32       56.81      1.61 o 
  -1  -8   4        0.01        0.25      0.31 o 
   0  -8   4        2.19        3.94      0.60 o 
   1  -8   4        0.05        0.68      0.43 o 
   2  -8   4        5.77        8.16      0.71 o 
   3  -8   4        4.88        4.96      0.82 o 
  -9  -7   4        0.72        0.23      1.20 o 
  -8  -7   4        0.51        0.63      0.56 o 
  -7  -7   4       24.28       26.40      1.42 o 
  -6  -7   4       53.15       49.51      1.86 o 
  -5  -7   4       11.93       10.45      0.98 o 
  -4  -7   4        8.06        6.18      0.54 o 
  -3  -7   4       28.28       27.29      1.15 o 
  -2  -7   4        7.86        7.02      0.55 o 
  -1  -7   4        1.01        1.14      0.32 o 
   0  -7   4       92.51       88.19      1.90 o 
   1  -7   4       11.28       10.96      0.69 o 
   2  -7   4        8.13        8.73      0.99 o 
   3  -7   4       22.31       27.31      1.51 o 
   4  -7   4        7.04        6.77      0.92 o 
  -9  -6   4        3.00        1.34      0.77 o 
  -8  -6   4        0.16        0.04      0.40 o 
  -7  -6   4       36.65       34.48      3.94 o 
  -6  -6   4        5.06        4.12      0.81 o 
  -5  -6   4       29.07       34.41      1.18 o 
  -4  -6   4      102.18       98.00      1.98 o 
  -3  -6   4      351.11      351.53      5.51 o 
  -2  -6   4      315.51      314.58      5.00 o 
  -1  -6   4      108.44       96.41      2.08 o 
   0  -6   4      113.41       99.37      3.22 o 
   1  -6   4       10.14       10.16      0.76 o 
   2  -6   4       34.15       33.83      2.07 o 
   3  -6   4       30.26       29.61      1.45 o 
   4  -6   4        5.17        5.89      0.79 o 
   5  -6   4        8.39        9.99      1.04 o 
 -10  -5   4       38.81       35.88      2.68 o 
  -9  -5   4        3.66        3.49      0.89 o 
  -8  -5   4       13.24       14.73      1.09 o 
  -7  -5   4       31.11       29.89      1.43 o 
  -6  -5   4        2.11        3.81      0.56 o 
  -5  -5   4      225.49      209.70      5.33 o 
  -4  -5   4        4.68        4.79      0.52 o 
  -3  -5   4        3.82        3.88      0.37 o 
  -2  -5   4      158.05      154.71      2.66 o 
  -1  -5   4      164.33      158.42      3.97 o 
   0  -5   4       69.93       67.55      1.34 o 
   1  -5   4      234.87      201.33      4.73 o 
   2  -5   4       31.66       30.51      1.25 o 
   3  -5   4       24.47       22.60      1.16 o 
   4  -5   4        6.91        6.88      0.74 o 
   5  -5   4       24.73       25.09      1.40 o 
   6  -5   4        0.02        0.84      0.55 o 
 -10  -4   4        3.47        3.10      0.95 o 
  -9  -4   4        0.39        1.08      0.71 o 
  -8  -4   4      191.26      175.74      5.54 o 
  -7  -4   4       28.22       31.58      1.45 o 
  -6  -4   4        0.10        0.27      0.29 o 
  -5  -4   4       25.30       25.01      1.09 o 
  -4  -4   4        0.14        0.20      0.32 o 
  -3  -4   4       40.10       31.85      1.10 o 
  -2  -4   4       52.51       48.82      1.61 o 
  -1  -4   4       29.19       32.87      1.08 o 
   0  -4   4       57.22       53.20      1.06 o 
   1  -4   4      291.04      283.03      5.76 o 
   2  -4   4      159.89      152.98      4.04 o 
   3  -4   4        4.55        3.74      0.48 o 
   4  -4   4        8.22        9.39      0.87 o 
   5  -4   4       17.22       18.19      1.14 o 
   6  -4   4        5.26        6.68      0.79 o 
   7  -4   4       17.45       15.45      1.79 o 
 -10  -3   4        3.16        3.49      1.06 o 
  -9  -3   4        7.14        6.07      0.82 o 
  -8  -3   4       82.47       82.24      2.55 o 
  -7  -3   4        3.27        4.34      0.75 o 
  -6  -3   4      508.24      516.25      6.04 o 
  -5  -3   4       62.92       66.36      1.29 o 
  -4  -3   4       57.64       65.62      1.54 o 
  -3  -3   4       27.43       27.94      0.77 o 
  -2  -3   4       10.58       10.07      0.55 o 
  -1  -3   4      276.63      288.46      3.60 o 
   0  -3   4       25.13       40.79      0.98 o 
   1  -3   4      158.21      176.30      3.89 o 
   2  -3   4      182.66      172.61      4.18 o 
   3  -3   4      215.23      206.48      3.61 o 
   4  -3   4      282.74      268.11     10.31 o 
   5  -3   4        0.33        0.58      0.39 o 
   6  -3   4       68.56       71.93      2.28 o 
   7  -3   4        0.00        0.51      0.69 o 
 -10  -2   4        4.47        4.58      1.00 o 
  -9  -2   4        0.21        0.53      0.44 o 
  -8  -2   4        0.22       -0.47      0.47 o 
  -7  -2   4       11.96       11.35      0.67 o 
  -6  -2   4      205.80      212.51      2.67 o 
  -5  -2   4       16.06       15.44      0.62 o 
  -4  -2   4      281.79      272.40      3.27 o 
  -3  -2   4      353.42      349.86      4.96 o 
  -2  -2   4       37.99       30.71      0.87 o 
  -1  -2   4      190.47      186.39      2.37 o 
   0  -2   4     1052.34     1137.15     12.44 o 
   1  -2   4     1591.59     1680.01     25.94 o 
   2  -2   4        3.14        4.55      0.55 o 
   3  -2   4       30.59       31.87      1.60 o 
   4  -2   4      697.28      683.88     12.60 o 
   5  -2   4      127.74      128.09      2.83 o 
   6  -2   4      277.48      277.57      4.88 o 
   7  -2   4       23.36       23.58      1.99 o 
   8  -2   4        0.44        1.51      0.90 o 
 -10  -1   4        1.35        0.62      0.44 o 
  -9  -1   4       23.22       25.95      2.13 o 
  -8  -1   4        0.69        0.54      0.42 o 
  -7  -1   4        7.09        6.86      0.69 o 
  -6  -1   4        4.55        4.98      0.54 o 
  -5  -1   4      114.37      108.51      1.90 o 
  -4  -1   4       48.30       70.12      2.01 o 
  -3  -1   4       98.70       89.94      1.30 o 
  -2  -1   4        6.69       12.05      0.33 o 
  -1  -1   4       58.28       59.04      2.17 o 
   0  -1   4      501.25      485.83      7.81 o 
   1  -1   4      530.18      569.10      6.44 o 
   2  -1   4      445.14      450.76      8.07 o 
   3  -1   4        2.72        0.72      0.13 o 
   4  -1   4      352.94      322.02      6.61 o 
   5  -1   4       95.38       93.04      2.18 o 
   6  -1   4      105.65      107.82      4.24 o 
   7  -1   4       35.38       36.51      2.44 o 
   8  -1   4       54.22       53.83      3.14 o 
  -9   0   4        3.92        1.90      0.55 o 
  -8   0   4       13.87       13.64      1.06 o 
  -7   0   4       20.64       22.12      1.20 o 
  -6   0   4       18.29       16.80      0.98 o 
  -5   0   4        4.85        4.93      0.50 o 
  -4   0   4       13.90       14.39      0.69 o 
  -3   0   4      670.10      672.92     10.83 o 
  -2   0   4      182.19      167.83      3.21 o 
  -1   0   4       57.91       64.45      1.38 o 
   0   0   4        7.10        3.63      0.28 o 
   1   0   4        5.86        4.22      0.41 o 
   2   0   4       81.97       95.33      3.66 o 
   3   0   4      470.48      481.66      4.57 o 
   4   0   4        3.20        2.99      0.23 o 
   5   0   4        3.91        4.33      0.33 o 
   6   0   4       11.83       13.80      1.31 o 
   7   0   4       26.36       23.55      1.86 o 
   8   0   4       74.73       73.40      3.60 o 
   9   0   4       20.42       22.32      2.10 o 
  -9   1   4        9.02        9.21      0.78 o 
  -8   1   4        2.69        6.16      0.76 o 
  -7   1   4       26.32       26.52      1.36 o 
  -6   1   4       25.75       28.39      1.29 o 
  -5   1   4       68.78       67.29      2.61 o 
  -4   1   4        6.83        5.64      0.69 o 
  -3   1   4       79.20       71.56      1.28 o 
  -2   1   4        0.42        0.71      0.28 o 
  -1   1   4      265.17      267.02      4.13 o 
   0   1   4     1439.21     1459.03     22.13 o 
   1   1   4      438.49      494.42      8.15 o 
   2   1   4      251.94      273.43      2.96 o 
   3   1   4       23.65       25.34      0.71 o 
   4   1   4      260.34      243.11      2.29 o 
   5   1   4      246.09      274.35      4.29 o 
   6   1   4       56.20       47.88      2.34 o 
   7   1   4       12.60       10.06      1.24 o 
   8   1   4       14.11       10.12      1.28 o 
   9   1   4        3.63        3.70      0.97 o 
  -9   2   4        0.01        0.74      0.48 o 
  -8   2   4        1.29        1.14      0.38 o 
  -7   2   4       11.94       11.98      0.77 o 
  -6   2   4        2.97        2.40      0.69 o 
  -5   2   4       67.81       72.62      2.90 o 
  -4   2   4      160.61      155.85      6.31 o 
  -3   2   4      112.09      109.81      3.07 o 
  -2   2   4      154.90      146.43      2.41 o 
  -1   2   4       57.79       57.67      1.19 o 
   0   2   4      710.99      817.27      7.48 o 
   1   2   4     3550.31     3548.48     41.62 o 
   2   2   4      397.12      407.11      4.84 o 
   3   2   4       17.05       20.66      0.54 o 
   4   2   4      647.94      707.64      8.99 o 
   5   2   4       23.87       24.92      0.86 o 
   6   2   4      168.51      172.82      4.77 o 
   7   2   4        9.73        7.96      1.11 o 
   8   2   4        8.21        6.09      1.06 o 
   9   2   4        0.12       -0.78      0.78 o 
  10   2   4       19.15       22.45      2.14 o 
  -8   3   4       32.75       37.20      1.84 o 
  -7   3   4        0.21       -0.64      0.64 o 
  -6   3   4        2.90        2.19      0.53 o 
  -5   3   4        0.07        0.04      0.40 o 
  -4   3   4       31.35       33.35      1.09 o 
  -3   3   4      156.87      173.75      2.89 o 
  -2   3   4       95.48       77.77      1.64 o 
  -1   3   4       54.46       83.43      1.65 o 
   0   3   4      275.66      307.36      8.75 o 
   1   3   4      337.17      340.84      9.45 o 
   2   3   4     2668.10     2768.06     21.21 o 
   3   3   4        2.76        4.57      0.28 o 
   4   3   4       23.00       23.42      0.58 o 
   5   3   4        3.78        4.53      0.41 o 
   6   3   4       21.01       25.19      1.58 o 
   7   3   4       34.22       33.20      1.99 o 
   8   3   4        7.78        7.26      1.02 o 
   9   3   4        5.06        4.42      0.98 o 
  10   3   4        2.53        2.74      0.69 o 
  -8   4   4        1.89        2.50      0.99 o 
  -7   4   4        0.57        1.60      0.74 o 
  -6   4   4       30.99       30.63      2.17 o 
  -5   4   4       37.50       32.43      2.07 o 
  -4   4   4        2.19        2.86      0.66 o 
  -3   4   4        0.47        1.17      0.49 o 
  -2   4   4      538.13      515.23      8.49 o 
  -1   4   4       33.72       31.35      1.33 o 
   0   4   4       45.62       52.56      1.33 o 
   1   4   4       28.63       29.47      0.81 o 
   2   4   4      100.04      112.09      1.81 o 
   3   4   4       15.92       17.43      0.59 o 
   4   4   4      336.78      339.54      4.03 o 
   5   4   4       19.67       22.12      0.73 o 
   6   4   4        0.25        0.18      0.20 o 
   7   4   4        0.05       -0.36      0.36 o 
   8   4   4        9.89        9.50      0.87 o 
   9   4   4       25.06       24.73      1.44 o 
  10   4   4        0.20       -0.50      0.50 o 
  -7   5   4        5.43        5.66      1.18 o 
  -6   5   4        0.51        1.24      0.67 o 
  -5   5   4        6.97        6.65      1.05 o 
  -4   5   4        1.59        2.12      0.78 o 
  -3   5   4       17.60       19.12      0.90 o 
  -2   5   4       16.91       16.26      0.82 o 
  -1   5   4       29.51       30.13      1.08 o 
   0   5   4      145.01      134.04      2.52 o 
   1   5   4       34.00       38.66      0.64 o 
   2   5   4      110.79      107.04      2.13 o 
   3   5   4      399.68      401.45      3.91 o 
   4   5   4      218.17      239.04      3.13 o 
   5   5   4        0.20       -0.13      0.20 o 
   6   5   4        3.34        4.36      0.47 o 
   7   5   4       45.81       47.87      1.63 o 
   8   5   4        2.12        2.22      0.48 o 
   9   5   4        0.13       -0.04      0.37 o 
  10   5   4       10.89       14.94      1.80 o 
  -6   6   4       18.51       18.06      1.90 o 
  -5   6   4        2.22        2.30      0.82 o 
  -4   6   4        8.25        7.30      1.13 o 
  -3   6   4      156.67      141.55      4.61 o 
  -2   6   4       28.94       24.20      1.05 o 
  -1   6   4       12.20       14.36      0.81 o 
   0   6   4       97.38       89.24      2.09 o 
   1   6   4      257.47      228.61      2.30 o 
   2   6   4       52.83       60.86      1.67 o 
   3   6   4        0.54        1.04      0.27 o 
   4   6   4      103.13       99.61      1.63 o 
   5   6   4        9.41       11.20      0.62 o 
   6   6   4       62.27       63.81      1.34 o 
   7   6   4       51.56       52.93      1.47 o 
   8   6   4       18.69       18.01      0.91 o 
   9   6   4        0.09        1.05      0.78 o 
  10   6   4        0.04        0.89      0.87 o 
  -5   7   4        0.18       -0.39      0.71 o 
  -4   7   4       23.87       21.24      1.90 o 
  -3   7   4       48.26       48.48      2.71 o 
  -2   7   4       67.14       61.62      2.90 o 
  -1   7   4       53.62       50.50      1.66 o 
   0   7   4      560.18      521.42      7.46 o 
   1   7   4        7.80       10.43      0.52 o 
   2   7   4      359.77      352.50      4.33 o 
   3   7   4      245.66      231.16      4.07 o 
   4   7   4       10.30       13.07      0.70 o 
   5   7   4       18.91       19.07      1.05 o 
   6   7   4       14.59       15.64      0.68 o 
   7   7   4        0.75        1.23      0.63 o 
   8   7   4       21.86       22.01      1.30 o 
   9   7   4       20.95       22.84      2.09 o 
  -4   8   4        3.63        3.50      0.98 o 
  -3   8   4       50.52       50.83      2.95 o 
  -2   8   4      143.92      135.84      4.84 o 
  -1   8   4       26.06       23.76      1.20 o 
   0   8   4       27.70       26.32      1.25 o 
   1   8   4       28.81       27.22      0.89 o 
   2   8   4      594.89      574.43      6.56 o 
   3   8   4      158.54      151.83      2.56 o 
   4   8   4      325.63      322.61      4.46 o 
   5   8   4        0.11        1.46      0.37 o 
   6   8   4        0.00       -0.31      0.94 o 
   7   8   4        0.02        0.95      0.45 o 
   8   8   4        1.84        1.72      0.46 o 
   9   8   4        0.53        0.50      0.66 o 
  -3   9   4       24.14       28.91      2.40 o 
  -2   9   4        7.49        6.27      1.17 o 
  -1   9   4       98.14      100.74      4.11 o 
   0   9   4        0.05        0.31      0.47 o 
   1   9   4       31.66       30.89      1.19 o 
   2   9   4        1.92        1.04      0.36 o 
   3   9   4       26.58       27.84      1.41 o 
   4   9   4       80.24       82.75      2.52 o 
   5   9   4       44.59       44.65      1.51 o 
   6   9   4       44.08       45.03      2.65 o 
   7   9   4       12.64       13.26      1.48 o 
   8   9   4        0.10       -0.38      0.49 o 
   9   9   4        0.03       -0.63      0.63 o 
  -2  10   4        9.05       11.90      1.60 o 
  -1  10   4       26.25       34.67      2.52 o 
   0  10   4       10.32        9.18      0.74 o 
   1  10   4       21.08       23.34      1.11 o 
   2  10   4       14.77       15.83      1.13 o 
   3  10   4        2.11        2.75      0.59 o 
   4  10   4        5.81        5.94      0.79 o 
   5  10   4        0.26        0.40      0.57 o 
   6  10   4        1.79        1.43      1.57 o 
   7  10   4       15.55       14.79      1.69 o 
   8  10   4       17.52       16.85      1.83 o 
   0  11   4        5.92        5.51      0.82 o 
   1  11   4       62.13       69.36      2.04 o 
   2  11   4        9.61        9.68      1.01 o 
   3  11   4        0.84        1.04      0.70 o 
   4  11   4       38.41       35.43      2.59 o 
   5  11   4       24.14       22.83      2.09 o 
   6  11   4       15.15       15.57      1.80 o 
   7  11   4        2.53        3.15      0.88 o 
  -5 -10   5       10.70       11.60      1.12 o 
  -4 -10   5        2.08        3.09      0.54 o 
  -3 -10   5       13.54       14.82      1.21 o 
  -2 -10   5       20.76       22.77      1.53 o 
  -7  -9   5        0.01       -0.05      0.65 o 
  -6  -9   5       10.30       11.49      1.86 o 
  -5  -9   5        0.09        0.37      0.47 o 
  -4  -9   5       19.57       20.78      1.37 o 
  -3  -9   5        1.35        2.94      0.66 o 
  -2  -9   5       10.83       12.09      1.06 o 
  -1  -9   5        0.03        0.65      0.45 o 
   0  -9   5        2.55        3.78      1.08 o 
   1  -9   5        0.00       -0.39      0.93 o 
  -8  -8   5       17.63       19.42      2.03 o 
  -7  -8   5       15.03       13.08      1.66 o 
  -6  -8   5        0.65        1.61      0.50 o 
  -5  -8   5        0.01        0.52      0.43 o 
  -4  -8   5       14.73       16.28      0.89 o 
  -3  -8   5        0.81        1.30      0.36 o 
  -2  -8   5       15.31       14.69      0.84 o 
  -1  -8   5        0.43        0.45      0.43 o 
   0  -8   5        0.19       -0.47      0.47 o 
   1  -8   5        0.27        0.80      0.45 o 
   2  -8   5       10.15       10.70      1.01 o 
  -8  -7   5        0.41        2.10      0.55 o 
  -7  -7   5       21.13       18.56      1.23 o 
  -6  -7   5       14.91       16.95      1.25 o 
  -5  -7   5       27.39       24.96      1.06 o 
  -4  -7   5       32.37       33.78      1.22 o 
  -3  -7   5        1.92        2.25      0.41 o 
  -2  -7   5       10.80       11.53      0.71 o 
  -1  -7   5        0.00        0.01      0.34 o 
   0  -7   5        6.55        8.98      1.07 o 
   1  -7   5       21.62       25.40      1.07 o 
   2  -7   5        0.37        0.57      0.43 o 
   3  -7   5        0.04        1.27      0.86 o 
   4  -7   5       24.71       25.61      1.55 o 
  -9  -6   5        5.70        5.10      0.76 o 
  -8  -6   5        2.75        3.26      0.62 o 
  -7  -6   5       56.79       56.33      2.89 o 
  -6  -6   5        7.84        6.56      0.97 o 
  -5  -6   5       22.95       19.44      0.90 o 
  -4  -6   5        1.04        1.33      0.32 o 
  -3  -6   5        0.02       -0.21      0.24 o 
  -2  -6   5       14.24       12.73      0.69 o 
  -1  -6   5       84.70       80.48      2.74 o 
   0  -6   5        9.37       10.21      0.76 o 
   1  -6   5        6.43        4.08      0.50 o 
   2  -6   5        3.49        3.91      0.58 o 
   3  -6   5       99.24      103.57      5.24 o 
   4  -6   5       11.51       14.80      1.11 o 
   5  -6   5        4.85        5.80      0.99 o 
 -10  -5   5       51.99       49.41      3.17 o 
  -9  -5   5        8.90       10.72      1.44 o 
  -8  -5   5        0.31        1.06      0.53 o 
  -7  -5   5        9.53        8.76      0.81 o 
  -6  -5   5        3.56        5.57      0.68 o 
  -5  -5   5       12.75       10.61      1.11 o 
  -4  -5   5       37.28       33.06      1.28 o 
  -3  -5   5       11.31       10.58      0.58 o 
  -2  -5   5      154.42      151.01      2.42 o 
  -1  -5   5       20.74       22.22      0.71 o 
   0  -5   5      179.79      177.26      2.51 o 
   1  -5   5       42.34       42.64      1.82 o 
   2  -5   5        0.05        0.28      0.35 o 
   3  -5   5       28.33       26.57      1.28 o 
   4  -5   5        0.13       -0.34      0.37 o 
   5  -5   5       45.31       45.14      1.91 o 
   6  -5   5        5.17        4.70      1.04 o 
 -10  -4   5       33.47       32.31      2.55 o 
  -9  -4   5        6.15        4.82      1.06 o 
  -8  -4   5       99.45       96.75      2.82 o 
  -7  -4   5       23.52       25.44      3.00 o 
  -6  -4   5        7.23        8.47      0.78 o 
  -5  -4   5       21.55       22.50      1.05 o 
  -4  -4   5        0.39        0.16      0.24 o 
  -3  -4   5       19.79       20.44      0.90 o 
  -2  -4   5       26.88       23.26      0.79 o 
  -1  -4   5      189.80      179.97      2.27 o 
   0  -4   5       37.07       37.89      0.90 o 
   1  -4   5        1.35        1.08      0.40 o 
   2  -4   5      521.63      495.62      9.50 o 
   3  -4   5        7.33        8.15      1.05 o 
   4  -4   5       23.22       23.50      1.23 o 
   5  -4   5        7.45        6.42      0.73 o 
   6  -4   5        0.01       -0.40      0.47 o 
   7  -4   5        6.64        8.58      1.39 o 
 -10  -3   5        0.52        0.09      0.64 o 
  -9  -3   5        1.09        1.62      1.96 o 
  -8  -3   5      178.81      192.60      4.19 o 
  -7  -3   5        0.47        1.11      0.39 o 
  -6  -3   5      126.74      118.53      3.13 o 
  -5  -3   5       25.85       22.09      0.99 o 
  -4  -3   5       78.80       77.19      1.86 o 
  -3  -3   5       52.15       50.70      1.38 o 
  -2  -3   5       37.56       41.08      1.26 o 
  -1  -3   5      191.86      189.92      4.00 o 
   0  -3   5       16.33       17.75      0.89 o 
   1  -3   5       20.68       15.28      0.93 o 
   2  -3   5      297.80      293.13      6.18 o 
   3  -3   5        3.49        4.07      0.69 o 
   4  -3   5     1079.77     1050.74     13.07 o 
   5  -3   5       13.70       15.33      1.00 o 
   6  -3   5        0.40        0.75      0.44 o 
   7  -3   5        0.40        0.36      0.79 o 
 -10  -2   5        0.81        0.21      0.87 o 
  -9  -2   5        0.33        0.82      0.46 o 
  -8  -2   5        0.09        0.19      0.77 o 
  -7  -2   5       13.23       12.47      0.75 o 
  -6  -2   5       57.37       57.07      1.21 o 
  -5  -2   5       53.48       55.41      1.09 o 
  -4  -2   5        1.42        2.48      0.21 o 
  -3  -2   5       10.97       13.95      0.65 o 
  -2  -2   5      299.62      327.12      8.32 o 
  -1  -2   5      111.78      128.68      1.83 o 
   0  -2   5      282.09      315.29      3.94 o 
   1  -2   5      120.12      110.54      6.52 o 
   2  -2   5       93.25       98.62      2.82 o 
   3  -2   5      391.31      378.07      7.69 o 
   4  -2   5        6.35        6.22      0.59 o 
   5  -2   5        1.69        2.18      0.47 o 
   6  -2   5       91.61       90.15      2.49 o 
   7  -2   5        0.48        0.03      0.66 o 
   8  -2   5        0.11       -0.44      0.64 o 
 -10  -1   5        3.18        2.49      1.02 o 
  -9  -1   5        2.13        1.29      0.56 o 
  -8  -1   5        0.48        0.45      1.06 o 
  -7  -1   5        4.49        4.57      0.59 o 
  -6  -1   5       20.80       22.71      0.74 o 
  -5  -1   5       71.75       72.65      1.23 o 
  -4  -1   5       59.60       60.66      2.28 o 
  -3  -1   5        6.23        7.77      0.52 o 
  -2  -1   5       23.32       32.77      1.16 o 
  -1  -1   5        8.99       11.84      0.46 o 
   0  -1   5      140.28      157.50      3.06 o 
   1  -1   5       90.80       99.74      1.52 o 
   2  -1   5      112.71      116.89      3.04 o 
   3  -1   5        3.19        1.26      0.80 o 
   4  -1   5       43.08       50.36      1.46 o 
   5  -1   5      279.09      274.60      4.47 o 
   6  -1   5      159.59      163.03      5.15 o 
   7  -1   5        8.15        9.39      1.30 o 
   8  -1   5        4.81        4.86      1.13 o 
  -9   0   5       21.43       21.45      2.06 o 
  -8   0   5       27.33       30.74      1.53 o 
  -7   0   5        9.83        8.72      0.62 o 
  -6   0   5       41.62       39.50      1.44 o 
  -5   0   5      204.04      205.04      2.52 o 
  -4   0   5        2.23        1.79      0.26 o 
  -3   0   5       77.60       71.83      2.81 o 
  -2   0   5       21.84       21.59      0.56 o 
  -1   0   5       26.73       29.83      0.63 o 
   0   0   5      396.24      400.39      6.58 o 
   1   0   5        7.95        5.37      0.47 o 
   2   0   5     1141.78     1176.05     18.79 o 
   3   0   5      553.86      598.82     10.24 o 
   4   0   5       34.34       30.90      1.05 o 
   5   0   5       18.29       18.61      0.85 o 
   6   0   5       19.86       21.24      1.64 o 
   7   0   5       10.12        9.43      1.21 o 
   8   0   5       14.29       16.33      1.75 o 
   9   0   5        2.21        3.56      1.02 o 
  -9   1   5        1.60        0.98      0.70 o 
  -8   1   5        0.61        1.68      0.48 o 
  -7   1   5       52.70       59.97      2.46 o 
  -6   1   5       76.68       77.50      1.77 o 
  -5   1   5      130.48      121.11      2.67 o 
  -4   1   5        1.42        0.97      0.25 o 
  -3   1   5        3.04        1.11      0.24 o 
  -2   1   5       21.85       20.79      0.83 o 
  -1   1   5      446.69      462.42      7.96 o 
   0   1   5      395.57      402.61      6.82 o 
   1   1   5       73.94       73.77      1.84 o 
   2   1   5      897.75      984.85     39.33 o 
   3   1   5      381.15      371.33      4.56 o 
   4   1   5      611.99      642.40      9.10 o 
   5   1   5        1.27        1.66      0.28 o 
   6   1   5        1.04        1.12      0.51 o 
   7   1   5       22.85       21.08      1.72 o 
   8   1   5       11.35       12.86      1.47 o 
   9   1   5       15.32       14.49      1.70 o 
  -9   2   5        0.95        1.21      0.51 o 
  -8   2   5        2.83        1.25      0.45 o 
  -7   2   5        0.44        0.10      0.51 o 
  -6   2   5        0.75        0.50      0.47 o 
  -5   2   5       49.11       48.61      2.26 o 
  -4   2   5        0.46        1.35      0.42 o 
  -3   2   5       24.77       23.82      0.92 o 
  -2   2   5        0.16        1.22      0.31 o 
  -1   2   5       73.28       77.91      1.72 o 
   0   2   5     2310.23     2438.32     21.25 o 
   1   2   5        0.91        1.68      0.21 o 
   2   2   5        0.62        0.05      0.21 o 
   3   2   5        1.45        1.68      0.17 o 
   4   2   5       30.58       31.26      0.55 o 
   5   2   5      129.66      136.68      5.53 o 
   6   2   5       29.27       30.50      1.83 o 
   7   2   5        2.88        2.82      0.73 o 
   8   2   5        3.94        3.62      0.85 o 
   9   2   5        3.06        4.56      1.04 o 
  -8   3   5        0.72        1.35      0.68 o 
  -7   3   5        0.25       -0.46      0.58 o 
  -6   3   5        7.61        6.53      0.97 o 
  -5   3   5        2.43        1.10      0.46 o 
  -4   3   5      129.91      123.10      7.84 o 
  -3   3   5        0.02        0.37      0.25 o 
  -2   3   5       34.32       37.83      1.13 o 
  -1   3   5        9.96       13.55      0.48 o 
   0   3   5       18.94       21.22      0.56 o 
   1   3   5      114.37      131.51      1.53 o 
   2   3   5      800.52      880.80     12.36 o 
   3   3   5      166.80      163.75      2.07 o 
   4   3   5      105.59      110.51      1.65 o 
   5   3   5       10.05        7.67      0.40 o 
   6   3   5       34.23       36.32      3.25 o 
   7   3   5       37.96       34.49      2.08 o 
   8   3   5        3.64        3.42      0.86 o 
   9   3   5        0.09        0.43      0.63 o 
  10   3   5        1.98       -0.64      0.90 o 
  -8   4   5       18.06       18.97      1.98 o 
  -7   4   5       31.27       32.59      2.40 o 
  -6   4   5       10.07        6.66      1.10 o 
  -5   4   5       28.62       29.29      1.98 o 
  -4   4   5        0.59       -0.40      0.60 o 
  -3   4   5       12.41       15.30      0.81 o 
  -2   4   5       15.40       11.73      0.93 o 
  -1   4   5        0.91        1.63      0.27 o 
   0   4   5        3.08        7.42      0.52 o 
   1   4   5     3266.82     3368.50     63.53 o 
   2   4   5      170.11      203.92      2.51 o 
   3   4   5        2.80        0.82      0.18 o 
   4   4   5      177.05      185.19      2.48 o 
   5   4   5        3.00        3.22      0.28 o 
   6   4   5        3.85        3.70      0.34 o 
   7   4   5        1.53        1.39      0.85 o 
   8   4   5       17.28       16.79      1.14 o 
   9   4   5       10.36       10.31      0.97 o 
  10   4   5        0.53        0.17      0.85 o 
  -7   5   5       11.03       14.06      1.76 o 
  -6   5   5        6.52        5.98      1.11 o 
  -5   5   5      110.35       99.07      4.04 o 
  -4   5   5       58.10       51.72      2.67 o 
  -3   5   5       15.01       12.46      0.88 o 
  -2   5   5      226.22      220.70      3.71 o 
  -1   5   5       76.83       67.35      3.14 o 
   0   5   5       56.43       63.34      2.56 o 
   1   5   5       13.81       15.60      0.60 o 
   2   5   5        0.54        2.39      0.53 o 
   3   5   5       54.73       67.39      1.16 o 
   4   5   5      160.77      160.63      2.37 o 
   5   5   5       16.73       19.47      0.65 o 
   6   5   5        7.69        9.26      0.49 o 
   7   5   5        1.68        1.77      0.39 o 
   8   5   5        0.12       -0.01      0.36 o 
   9   5   5        0.95        0.48      0.42 o 
  10   5   5        4.40        2.82      0.87 o 
  -6   6   5       12.36       13.19      1.64 o 
  -5   6   5        1.59        2.53      0.88 o 
  -4   6   5       33.92       34.31      2.28 o 
  -3   6   5       36.35       32.84      2.10 o 
  -2   6   5      233.47      216.42      3.85 o 
  -1   6   5       77.58       80.04      4.16 o 
   0   6   5      378.89      377.80      7.57 o 
   1   6   5      464.63      447.77      5.08 o 
   2   6   5       92.89       99.82      2.31 o 
   3   6   5       17.89       17.72      0.88 o 
   4   6   5        4.51        3.63      0.33 o 
   5   6   5        0.51        0.55      0.25 o 
   6   6   5       61.10       66.43      1.37 o 
   7   6   5       67.78       67.05      1.67 o 
   8   6   5        7.85        9.10      0.86 o 
   9   6   5        0.00        0.87      0.48 o 
  -5   7   5        0.06        0.30      0.73 o 
  -4   7   5        4.66        5.66      1.09 o 
  -3   7   5        2.42        2.25      0.78 o 
  -2   7   5        3.75        4.90      0.56 o 
  -1   7   5        0.29        0.41      0.34 o 
   0   7   5      392.24      362.00      5.61 o 
   1   7   5      464.41      449.64      5.31 o 
   2   7   5      462.71      446.35     11.71 o 
   3   7   5       13.11       14.92      1.09 o 
   4   7   5       11.61       11.79      0.66 o 
   5   7   5        1.80        1.70      0.34 o 
   6   7   5       25.06       24.67      0.94 o 
   7   7   5       38.63       41.66      1.33 o 
   8   7   5        0.46        0.52      0.40 o 
   9   7   5       12.28       14.54      1.72 o 
  -4   8   5        8.29        9.20      1.45 o 
  -3   8   5        6.55        8.26      1.28 o 
  -2   8   5       56.39       58.26      3.07 o 
  -1   8   5        5.59        6.47      0.70 o 
   0   8   5       54.47       52.18      1.81 o 
   1   8   5      157.51      157.59      2.73 o 
   2   8   5       68.63       65.34      2.01 o 
   3   8   5       68.22       67.61      2.05 o 
   4   8   5       52.26       52.95      1.86 o 
   5   8   5       16.29       17.79      0.91 o 
   6   8   5        0.32        0.17      0.32 o 
   7   8   5        4.91        4.98      0.68 o 
   8   8   5       15.77       14.93      1.13 o 
   9   8   5        0.93       -0.71      0.71 o 
  -3   9   5       41.33       47.70      3.06 o 
  -2   9   5       39.66       37.22      2.57 o 
  -1   9   5        2.79        1.31      0.80 o 
   0   9   5       29.92       28.40      1.17 o 
   1   9   5        0.08        0.75      0.34 o 
   2   9   5       43.10       38.96      2.29 o 
   3   9   5       18.33       17.62      1.12 o 
   4   9   5        0.24        1.32      0.60 o 
   5   9   5        7.59        7.62      0.65 o 
   6   9   5       50.54       52.48      2.97 o 
   7   9   5       21.58       20.30      1.79 o 
   8   9   5        2.52        3.32      0.89 o 
  -2  10   5        0.14       -0.07      0.84 o 
  -1  10   5       56.58       59.86      3.37 o 
   0  10   5        8.73        7.57      0.69 o 
   1  10   5       37.33       38.63      1.42 o 
   2  10   5       11.17       10.68      1.28 o 
   3  10   5       14.12       13.68      1.08 o 
   4  10   5        3.41        4.23      0.71 o 
   5  10   5        0.17        0.55      0.46 o 
   6  10   5        0.02       -0.66      0.73 o 
   7  10   5        0.42        0.31      0.63 o 
   8  10   5        8.23        8.49      1.33 o 
   0  11   5        3.41        3.45      0.95 o 
   1  11   5       12.28       12.18      1.08 o 
   2  11   5        1.41        0.98      0.51 o 
   3  11   5       33.05       35.92      1.82 o 
   4  11   5       28.86       30.87      1.71 o 
   5  11   5        0.05        0.34      0.67 o 
   6  11   5        1.97        1.38      0.79 o 
  -4 -10   6        0.61        0.19      0.72 o 
  -3 -10   6        3.09        2.18      0.86 o 
  -6  -9   6       18.22       21.20      1.47 o 
  -5  -9   6        0.20       -0.03      0.54 o 
  -4  -9   6        0.19        0.22      0.72 o 
  -3  -9   6        3.22        3.45      0.68 o 
  -2  -9   6        8.80       10.81      1.56 o 
  -1  -9   6        1.11        0.86      0.62 o 
   0  -9   6        2.18        3.16      0.95 o 
  -7  -8   6       17.40       15.89      1.79 o 
  -6  -8   6       25.92       29.66      2.11 o 
  -5  -8   6       23.64       26.39      1.18 o 
  -4  -8   6       10.89       11.20      0.95 o 
  -3  -8   6        0.02        0.23      0.38 o 
  -2  -8   6       19.99       20.08      1.00 o 
  -1  -8   6       36.02       38.86      1.74 o 
   0  -8   6        0.59        1.32      0.52 o 
   1  -8   6       15.25       18.61      1.28 o 
   2  -8   6       19.89       20.88      1.42 o 
   3  -8   6        8.44        9.14      1.39 o 
  -8  -7   6        1.51        2.09      0.64 o 
  -7  -7   6        2.76        3.03      0.98 o 
  -6  -7   6        2.43        2.59      0.54 o 
  -5  -7   6       24.43       25.85      1.11 o 
  -4  -7   6       14.11       14.48      0.82 o 
  -3  -7   6       65.68       62.47      1.69 o 
  -2  -7   6        9.33        9.69      0.67 o 
  -1  -7   6        0.10       -0.34      0.34 o 
   0  -7   6       28.16       26.54      1.92 o 
   1  -7   6       82.16       82.61      4.03 o 
   2  -7   6        0.45        0.32      0.67 o 
   3  -7   6       30.51       33.93      2.52 o 
  -9  -6   6        1.04        0.00      0.49 o 
  -8  -6   6        0.31        1.56      0.78 o 
  -7  -6   6        0.75        1.16      0.63 o 
  -6  -6   6       16.41       16.08      1.49 o 
  -5  -6   6        5.63        4.81      0.54 o 
  -4  -6   6       27.88       25.51      1.02 o 
  -3  -6   6       11.36       13.18      0.72 o 
  -2  -6   6      147.48      148.69      2.60 o 
  -1  -6   6       74.84       72.82      2.06 o 
   0  -6   6        0.46        0.31      0.48 o 
   1  -6   6       47.99       44.30      2.40 o 
   2  -6   6        0.46        0.65      0.36 o 
   3  -6   6       15.04       15.83      1.11 o 
   4  -6   6       53.33       54.00      2.16 o 
   5  -6   6       31.77       34.32      1.81 o 
  -9  -5   6        7.59        6.69      0.84 o 
  -8  -5   6        3.83        1.72      1.12 o 
  -7  -5   6       10.16        9.75      0.87 o 
  -6  -5   6        4.37        4.30      0.85 o 
  -5  -5   6       19.32       19.20      1.51 o 
  -4  -5   6        0.85        1.25      0.36 o 
  -3  -5   6      217.46      203.53      3.84 o 
  -2  -5   6       35.32       35.63      1.08 o 
  -1  -5   6        8.95        8.19      0.64 o 
   0  -5   6      189.90      191.72      5.92 o 
   1  -5   6       12.80       11.41      0.72 o 
   2  -5   6        4.01        4.65      0.74 o 
   3  -5   6       10.59       10.11      0.85 o 
   4  -5   6       21.25       21.63      1.28 o 
   5  -5   6        0.57        0.35      0.46 o 
   6  -5   6       14.67       11.72      1.14 o 
 -10  -4   6       39.87       35.46      2.65 o 
  -9  -4   6        0.40        0.83      0.74 o 
  -8  -4   6       69.16       70.90      2.39 o 
  -7  -4   6        0.37        1.58      0.46 o 
  -6  -4   6       73.81       66.22      2.05 o 
  -5  -4   6       43.78       37.69      1.42 o 
  -4  -4   6       29.33       24.82      1.08 o 
  -3  -4   6      177.66      167.95      3.10 o 
  -2  -4   6      146.30      151.26      2.85 o 
  -1  -4   6       16.54       15.06      0.51 o 
   0  -4   6      283.17      260.52      3.17 o 
   1  -4   6      147.80      135.72      3.49 o 
   2  -4   6      771.97      709.08     12.78 o 
   3  -4   6       32.05       32.28      1.36 o 
   4  -4   6        1.97        2.77      0.53 o 
   5  -4   6       16.75       17.76      1.18 o 
   6  -4   6       20.91       18.94      1.28 o 
  -9  -3   6        4.76        5.65      0.78 o 
  -8  -3   6       24.07       22.63      1.38 o 
  -7  -3   6        4.04        4.06      0.63 o 
  -6  -3   6        1.21        1.87      0.36 o 
  -5  -3   6        0.11        0.35      0.23 o 
  -4  -3   6       73.02       66.00      3.54 o 
  -3  -3   6       47.90       56.00      1.50 o 
  -2  -3   6      383.77      369.23      5.16 o 
  -1  -3   6        4.29        4.27      0.28 o 
   0  -3   6        7.59       11.94      0.47 o 
   1  -3   6      327.26      300.61      5.96 o 
   2  -3   6      260.37      244.71      5.51 o 
   3  -3   6       51.30       47.00      2.24 o 
   4  -3   6       79.00       71.90      2.09 o 
   5  -3   6        2.90        2.31      0.55 o 
   6  -3   6        0.28        0.40      0.41 o 
   7  -3   6       27.14       29.51      2.41 o 
  -9  -2   6        0.06       -0.45      0.45 o 
  -8  -2   6        0.57        0.22      0.38 o 
  -7  -2   6        1.41        1.45      0.33 o 
  -6  -2   6       26.09       25.55      1.00 o 
  -5  -2   6       37.69       36.94      1.11 o 
  -4  -2   6       21.92       22.44      0.78 o 
  -3  -2   6        1.67        2.03      0.26 o 
  -2  -2   6      252.17      267.11      5.33 o 
  -1  -2   6       44.36       41.81      1.14 o 
   0  -2   6      149.59      143.90      3.33 o 
   1  -2   6        4.84        5.99      0.38 o 
   2  -2   6       82.20       87.62      2.74 o 
   3  -2   6      544.70      527.03     10.06 o 
   4  -2   6      347.34      341.24     11.20 o 
   5  -2   6        3.01        2.80      0.48 o 
   6  -2   6       13.26       13.83      0.99 o 
   7  -2   6        0.76        0.18      0.62 o 
   8  -2   6        3.88        7.46      1.37 o 
  -9  -1   6       10.10        8.49      0.94 o 
  -8  -1   6        0.43        0.14      0.38 o 
  -7  -1   6        6.89        8.80      2.11 o 
  -6  -1   6       19.97       16.70      0.82 o 
  -5  -1   6      126.60      131.60      3.25 o 
  -4  -1   6       14.53       13.75      0.53 o 
  -3  -1   6      120.66      135.21      2.28 o 
  -2  -1   6      217.48      230.18      3.25 o 
  -1  -1   6       24.21       32.66      0.82 o 
   0  -1   6     1274.64     1429.93     22.00 o 
   1  -1   6      234.31      241.57      4.55 o 
   2  -1   6      265.47      246.31      5.19 o 
   3  -1   6      212.86      213.30      5.00 o 
   4  -1   6      194.83      190.63      4.99 o 
   5  -1   6       30.97       27.94      1.16 o 
   6  -1   6       28.16       23.85      1.85 o 
   7  -1   6        3.31        2.85      0.81 o 
   8  -1   6        4.15        6.27      1.27 o 
  -9   0   6       10.69       10.13      1.53 o 
  -8   0   6        0.23        0.21      0.57 o 
  -7   0   6        4.02        3.43      0.81 o 
  -6   0   6       35.85       33.16      1.11 o 
  -5   0   6       87.91       84.44      1.70 o 
  -4   0   6       94.72       91.58      1.64 o 
  -3   0   6      383.25      406.54      5.23 o 
  -2   0   6      826.08      882.21      8.13 o 
  -1   0   6      202.45      222.53      7.18 o 
   0   0   6      318.17      334.79      4.22 o 
   1   0   6     1713.96     1724.94     18.91 o 
   2   0   6     1327.96     1410.18     22.42 o 
   3   0   6        0.48        1.60      0.37 o 
   4   0   6      186.54      186.72      4.76 o 
   5   0   6        2.00        2.01      0.70 o 
   6   0   6       16.91       17.17      1.53 o 
   7   0   6       13.26       13.15      1.46 o 
   8   0   6        5.34        3.72      0.99 o 
  -9   1   6        1.56        1.16      0.68 o 
  -8   1   6        5.57        8.14      1.30 o 
  -7   1   6        3.31        2.59      0.54 o 
  -6   1   6        0.14        0.17      0.31 o 
  -5   1   6       21.90       19.16      0.98 o 
  -4   1   6      126.95      111.50      2.31 o 
  -3   1   6       16.66       13.46      0.67 o 
  -2   1   6      792.07      799.89     12.69 o 
  -1   1   6      226.91      227.13      4.53 o 
   0   1   6        0.06        2.99      0.41 o 
   1   1   6       64.07       67.75      1.87 o 
   2   1   6       74.59       92.84      2.33 o 
   3   1   6      121.96      138.85      2.31 o 
   4   1   6      132.45      126.07      3.86 o 
   5   1   6       99.94       88.52      1.88 o 
   6   1   6        9.15       11.61      1.22 o 
   7   1   6        4.93        4.08      0.89 o 
   8   1   6        2.72        2.56      0.84 o 
   9   1   6       22.10       24.43      2.19 o 
  -8   2   6        0.34        0.12      0.43 o 
  -7   2   6        8.38        7.21      0.78 o 
  -6   2   6       44.25       43.68      2.31 o 
  -5   2   6        2.35        3.27      0.67 o 
  -4   2   6       45.64       44.41      1.98 o 
  -3   2   6        1.70        1.57      0.29 o 
  -2   2   6      216.63      209.22      4.12 o 
  -1   2   6        0.18       18.26      4.59 o 
   0   2   6      846.69     1022.67     16.00 o 
   1   2   6        8.90       10.08      0.33 o 
   2   2   6       13.10       20.92      1.03 o 
   3   2   6      110.85      105.08      1.98 o 
   4   2   6       43.35       42.70      0.91 o 
   5   2   6       62.71       64.68      1.68 o 
   6   2   6        1.21        0.81      0.47 o 
   7   2   6        3.02        2.93      0.75 o 
   8   2   6       10.40        7.17      1.11 o 
   9   2   6        0.11        0.49      0.69 o 
  -8   3   6        0.52        1.25      0.49 o 
  -7   3   6        1.05       -0.24      0.58 o 
  -6   3   6        2.78        1.61      0.58 o 
  -5   3   6        1.52        0.46      0.49 o 
  -4   3   6      104.01      100.10      5.20 o 
  -3   3   6        3.75        4.71      0.58 o 
  -2   3   6       71.95       73.24      1.54 o 
  -1   3   6      554.86      582.95      5.87 o 
   0   3   6     1729.49     1954.62     17.10 o 
   1   3   6      698.72      769.54      8.03 o 
   2   3   6       12.70        8.05      0.31 o 
   3   3   6      168.31      182.73      2.88 o 
   4   3   6      158.54      167.98      2.20 o 
   5   3   6        0.12        0.58      0.18 o 
   6   3   6       31.70       36.52      2.07 o 
   7   3   6       11.54       10.80      1.24 o 
   8   3   6        0.01        1.61      0.69 o 
   9   3   6        5.91        7.42      1.16 o 
  -7   4   6       23.36       23.16      2.02 o 
  -6   4   6       13.17       11.41      1.36 o 
  -5   4   6        5.08        3.71      0.85 o 
  -4   4   6       90.03       84.96      2.09 o 
  -3   4   6       86.83       87.69      2.70 o 
  -2   4   6        5.96        6.30      0.52 o 
  -1   4   6      149.28      152.15      3.90 o 
   0   4   6      148.96      152.12     11.28 o 
   1   4   6      176.14      179.03      2.78 o 
   2   4   6     1584.42     1665.69     15.04 o 
   3   4   6       79.61       85.26      1.81 o 
   4   4   6      142.30      146.28      2.10 o 
   5   4   6       52.09       57.69      1.10 o 
   6   4   6        4.32        4.70      0.34 o 
   7   4   6        8.23        8.01      0.76 o 
   8   4   6        3.30        3.96      1.33 o 
   9   4   6        7.55        6.32      0.83 o 
  10   4   6        0.07        0.15      0.63 o 
  -7   5   6        0.95        1.09      0.80 o 
  -6   5   6        7.83        7.31      1.14 o 
  -5   5   6        9.13        9.84      1.27 o 
  -4   5   6       68.15       68.54      3.08 o 
  -3   5   6       53.88       53.66      1.67 o 
  -2   5   6      138.62      137.79      2.80 o 
  -1   5   6      592.36      577.57      7.63 o 
   0   5   6      245.14      256.01      4.06 o 
   1   5   6       28.61       36.46      1.37 o 
   2   5   6      102.43      108.62      2.18 o 
   3   5   6       14.79       15.15      0.94 o 
   4   5   6       34.72       35.94      0.98 o 
   5   5   6      188.59      188.95      2.38 o 
   6   5   6       18.00       17.77      0.66 o 
   7   5   6        0.60        0.78      0.29 o 
   8   5   6       13.03       13.17      1.44 o 
   9   5   6        2.79        3.06      0.63 o 
  10   5   6        2.20        1.33      0.71 o 
  -6   6   6        0.20       -0.73      0.74 o 
  -5   6   6        0.51        0.82      0.73 o 
  -4   6   6        0.48        0.63      0.67 o 
  -3   6   6        3.79        4.97      0.92 o 
  -2   6   6      312.27      301.38      4.91 o 
  -1   6   6      336.22      326.80      5.11 o 
   0   6   6      474.69      439.19      6.31 o 
   1   6   6       10.46        9.19      0.76 o 
   2   6   6       11.34       11.36      0.68 o 
   3   6   6       13.46       11.74      0.73 o 
   4   6   6        8.37        9.23      0.62 o 
   5   6   6        1.81        1.92      0.48 o 
   6   6   6       18.64       19.37      0.72 o 
   7   6   6        8.91        8.57      0.51 o 
   8   6   6       29.04       30.01      1.52 o 
   9   6   6       11.58       11.46      1.01 o 
  -5   7   6       12.47       10.92      1.56 o 
  -4   7   6        1.25        1.34      0.74 o 
  -3   7   6        0.00        0.84      0.62 o 
  -2   7   6       45.77       41.85      1.58 o 
  -1   7   6       49.06       48.25      1.69 o 
   0   7   6      253.76      242.02      4.29 o 
   1   7   6      118.17      117.98      2.83 o 
   2   7   6      341.01      331.91      5.16 o 
   3   7   6      149.10      138.66      2.94 o 
   4   7   6       30.26       29.70      1.27 o 
   5   7   6       44.02       45.15      1.32 o 
   6   7   6        0.16        0.26      0.30 o 
   7   7   6       79.83       79.15      1.64 o 
   8   7   6       47.78       42.86      1.81 o 
   9   7   6        9.96       10.24      1.47 o 
  -4   8   6        6.54        7.50      1.37 o 
  -3   8   6        4.25        6.80      1.22 o 
  -2   8   6        0.99        1.67      0.74 o 
  -1   8   6       28.10       27.31      1.33 o 
   0   8   6       22.92       22.94      1.21 o 
   1   8   6        5.49        5.59      0.50 o 
   2   8   6       13.02       11.21      0.83 o 
   3   8   6       18.49       16.66      1.00 o 
   4   8   6      238.05      229.18      4.34 o 
   5   8   6      155.86      149.44      3.39 o 
   6   8   6       37.09       35.32      1.54 o 
   7   8   6       25.76       26.06      0.96 o 
   8   8   6       26.59       24.67      2.11 o 
   9   8   6        1.50        1.06      0.78 o 
  -3   9   6       40.55       42.33      2.91 o 
  -2   9   6        6.81        4.83      1.10 o 
  -1   9   6       67.03       74.62      3.24 o 
   0   9   6        6.11        5.60      0.56 o 
   1   9   6       19.70       18.94      0.94 o 
   2   9   6        0.00        0.21      0.43 o 
   3   9   6        2.64        2.63      0.72 o 
   4   9   6        4.27        9.77      2.07 o 
   5   9   6       13.05       11.93      0.96 o 
   6   9   6       24.08       24.32      1.39 o 
   7   9   6       18.60       17.23      1.21 o 
   8   9   6       16.92       16.71      2.02 o 
  -2  10   6        1.06        0.52      0.79 o 
  -1  10   6       30.00       29.24      2.38 o 
   0  10   6        0.26        1.32      0.45 o 
   1  10   6       13.98       15.96      1.14 o 
   2  10   6        0.13        0.50      0.46 o 
   3  10   6        6.10        6.68      0.77 o 
   4  10   6        1.50        2.15      0.53 o 
   5  10   6        3.98        4.29      0.68 o 
   6  10   6        0.55        0.84      0.81 o 
   7  10   6        2.59        1.86      0.73 o 
   8  10   6        0.04       -0.19      0.67 o 
  -1  11   6        7.86       11.30      1.58 o 
   0  11   6       14.00       15.19      1.23 o 
   1  11   6        1.97        1.00      0.53 o 
   2  11   6        3.78        2.12      0.53 o 
   3  11   6        0.86        1.66      0.56 o 
   4  11   6        0.05        0.18      0.48 o 
   5  11   6        0.62        0.48      0.44 o 
   2  12   6        0.00        0.02      0.69 o 
   3  12   6        1.22        1.00      0.77 o 
   4  12   6        1.02        1.43      0.82 o 
  -6  -9   7        2.78        2.35      0.79 o 
  -5  -9   7        0.04       -0.12      0.47 o 
  -4  -9   7       21.12       21.44      1.42 o 
  -3  -9   7       24.87       23.56      1.45 o 
  -2  -9   7        0.05       -0.59      0.78 o 
  -1  -9   7        5.24        7.29      0.91 o 
   0  -9   7       38.93       47.97      3.23 o 
  -7  -8   7        0.80       -0.10      0.67 o 
  -6  -8   7        0.63        0.79      0.84 o 
  -5  -8   7        1.50        1.04      0.43 o 
  -4  -8   7        0.00       -0.27      0.34 o 
  -3  -8   7        2.82        3.03      0.56 o 
  -2  -8   7       31.00       32.63      1.31 o 
  -1  -8   7       42.83       42.75      3.98 o 
   0  -8   7        0.03        1.06      0.71 o 
   1  -8   7        1.95        1.98      0.84 o 
   2  -8   7        0.31       -0.32      0.68 o 
  -8  -7   7       20.48       24.12      1.57 o 
  -7  -7   7       21.83       24.34      1.51 o 
  -6  -7   7       13.17       13.10      1.17 o 
  -5  -7   7        0.85        2.31      0.45 o 
  -4  -7   7       11.83        9.93      0.72 o 
  -3  -7   7       41.30       40.96      1.39 o 
  -2  -7   7        2.00        2.35      0.41 o 
  -1  -7   7       12.51       12.83      0.78 o 
   0  -7   7       14.74       18.04      1.63 o 
   1  -7   7       13.77       16.38      1.63 o 
   2  -7   7       22.07       19.79      1.35 o 
   3  -7   7       40.57       47.09      2.50 o 
  -9  -6   7        1.83        2.10      0.79 o 
  -8  -6   7        2.04        1.95      0.79 o 
  -7  -6   7        8.98       11.61      1.41 o 
  -6  -6   7        0.01       -0.64      0.64 o 
  -5  -6   7       19.02       16.18      0.86 o 
  -4  -6   7       10.87       10.87      0.70 o 
  -3  -6   7        0.73        0.24      0.27 o 
  -2  -6   7       99.15      100.03      2.23 o 
  -1  -6   7        2.74        3.27      0.48 o 
   0  -6   7        1.85        3.72      0.80 o 
   1  -6   7        0.00        1.16      0.64 o 
   2  -6   7       50.39       51.16      3.72 o 
   3  -6   7        0.15        0.21      0.59 o 
   4  -6   7       25.79       27.09      1.86 o 
   5  -6   7       22.58       25.53      2.20 o 
  -9  -5   7        0.14       -0.29      0.68 o 
  -8  -5   7        8.83        9.30      1.47 o 
  -7  -5   7        3.71        3.33      0.82 o 
  -6  -5   7        0.00        0.46      0.56 o 
  -5  -5   7        0.00       -0.05      0.49 o 
  -4  -5   7        0.27        0.06      0.27 o 
  -3  -5   7       20.34       18.01      0.87 o 
  -2  -5   7       14.29       14.45      0.72 o 
  -1  -5   7       34.92       34.95      1.35 o 
   0  -5   7      820.47      763.34      9.86 o 
   1  -5   7        2.67        4.08      0.82 o 
   2  -5   7        6.76        6.70      0.90 o 
   3  -5   7       50.68       57.90      2.02 o 
   4  -5   7       30.70       29.51      1.64 o 
   5  -5   7        0.01        0.34      0.49 o 
   6  -5   7       13.63       16.54      1.81 o 
  -9  -4   7        1.93        2.68      0.90 o 
  -8  -4   7        6.81        4.56      0.66 o 
  -7  -4   7        1.93        2.57      0.52 o 
  -6  -4   7        0.60        2.65      0.51 o 
  -5  -4   7        3.79        3.05      0.72 o 
  -4  -4   7       12.23       14.55      0.87 o 
  -3  -4   7       94.43       87.47      2.12 o 
  -2  -4   7      249.43      235.38      3.54 o 
  -1  -4   7      594.03      577.76      7.68 o 
   0  -4   7      267.07      271.78      3.86 o 
   1  -4   7        0.10        3.21      0.51 o 
   2  -4   7      326.82      306.31      6.74 o 
   3  -4   7       18.51       16.98      1.37 o 
   4  -4   7       12.44       13.69      0.97 o 
   5  -4   7       44.34       45.76      1.90 o 
   6  -4   7        0.05       -0.53      0.53 o 
  -9  -3   7        0.01        1.38      0.84 o 
  -8  -3   7       16.20       16.58      0.98 o 
  -7  -3   7       20.03       21.53      1.10 o 
  -6  -3   7        0.00        0.06      0.26 o 
  -5  -3   7       33.59       30.97      1.06 o 
  -4  -3   7      154.22      142.77      4.19 o 
  -3  -3   7        6.02        7.56      0.56 o 
  -2  -3   7      145.84      142.49      2.68 o 
  -1  -3   7      133.79      125.92      2.10 o 
   0  -3   7       37.34       38.90      0.90 o 
   1  -3   7      422.75      399.06      5.45 o 
   2  -3   7      279.61      276.23      6.09 o 
   3  -3   7        1.69        1.37      0.60 o 
   4  -3   7        4.97        4.66      0.61 o 
   5  -3   7        0.05        0.91      0.37 o 
   6  -3   7        6.24        5.22      0.69 o 
   7  -3   7        0.32       -0.06      0.64 o 
  -9  -2   7        0.88        1.73      0.87 o 
  -8  -2   7        0.01        0.61      0.45 o 
  -7  -2   7       24.30       25.82      1.31 o 
  -6  -2   7       10.63        9.29      0.63 o 
  -5  -2   7        1.45        1.20      0.51 o 
  -4  -2   7       12.77       13.27      0.86 o 
  -3  -2   7        8.04        9.33      0.53 o 
  -2  -2   7      172.04      175.73      2.83 o 
  -1  -2   7      134.11      144.72      4.08 o 
   0  -2   7      249.06      246.78      3.36 o 
   1  -2   7        0.56        1.41      0.35 o 
   2  -2   7       34.32       31.50      1.55 o 
   3  -2   7       61.89       56.64      2.35 o 
   4  -2   7      129.93      122.93      3.99 o 
   5  -2   7        0.07        0.30      0.35 o 
   6  -2   7       29.38       29.49      2.17 o 
   7  -2   7        1.19        2.39      0.87 o 
  -9  -1   7        3.42        2.75      0.93 o 
  -8  -1   7        0.19        0.19      0.97 o 
  -7  -1   7        0.46        0.23      0.31 o 
  -6  -1   7        3.95        3.34      0.41 o 
  -5  -1   7       50.79       47.98      1.28 o 
  -4  -1   7       41.58       46.99      0.91 o 
  -3  -1   7        0.84        1.33      0.21 o 
  -2  -1   7      102.91      101.47      1.83 o 
  -1  -1   7      317.20      336.08      4.29 o 
   0  -1   7      551.41      526.21      8.89 o 
   1  -1   7      282.67      333.15      4.19 o 
   2  -1   7       19.41       24.07      1.28 o 
   3  -1   7       71.02       64.15      2.42 o 
   4  -1   7       63.24       58.38      2.51 o 
   5  -1   7      149.59      142.86      3.00 o 
   6  -1   7       22.43       21.40      1.78 o 
   7  -1   7       60.34       63.20      3.39 o 
   8  -1   7        3.53        1.95      0.89 o 
  -9   0   7        5.03        3.31      1.04 o 
  -8   0   7        2.65        1.28      0.70 o 
  -7   0   7        1.06        1.62      0.64 o 
  -6   0   7        8.42        9.53      0.61 o 
  -5   0   7       25.20       27.02      0.79 o 
  -4   0   7       29.17       28.45      0.72 o 
  -3   0   7        0.65        1.28      0.19 o 
  -2   0   7       90.66       97.44      1.67 o 
  -1   0   7       75.95       80.00      1.37 o 
   0   0   7      301.41      346.99      4.48 o 
   1   0   7        0.57        1.45      0.25 o 
   2   0   7       26.96       28.78      1.39 o 
   3   0   7       64.33       60.31      2.95 o 
   4   0   7      249.93      247.43      5.90 o 
   5   0   7       61.43       61.52      3.25 o 
   6   0   7        2.79        3.23      0.72 o 
   7   0   7       46.10       46.97      2.77 o 
   8   0   7        3.56        3.36      0.96 o 
  -8   1   7       10.18        9.81      1.34 o 
  -7   1   7        3.42        3.29      0.58 o 
  -6   1   7        3.81        4.52      0.60 o 
  -5   1   7        7.43        6.18      0.51 o 
  -4   1   7      221.49      219.56      3.65 o 
  -3   1   7        7.77        8.60      0.56 o 
  -2   1   7      412.49      429.23      4.91 o 
  -1   1   7       84.89       95.55      2.57 o 
   0   1   7       13.80       18.08      1.13 o 
   1   1   7       30.55       39.85      1.47 o 
   2   1   7       12.13       15.64      0.91 o 
   3   1   7      126.93      125.54      3.36 o 
   4   1   7       11.22       11.44      0.58 o 
   5   1   7        0.18        0.88      0.49 o 
   6   1   7        5.12        5.22      0.94 o 
   7   1   7        8.61        8.63      1.21 o 
   8   1   7       23.98       24.47      2.08 o 
   9   1   7        0.29       -0.06      0.67 o 
  -8   2   7        4.08        5.06      1.03 o 
  -7   2   7        1.00        0.85      0.47 o 
  -6   2   7       32.31       33.69      2.03 o 
  -5   2   7       19.38       19.68      1.43 o 
  -4   2   7       11.51       11.86      1.46 o 
  -3   2   7      145.12      139.91      2.86 o 
  -2   2   7      306.06      349.12     21.33 o 
  -1   2   7       29.16       40.36      1.08 o 
   0   2   7        9.78        7.15      0.61 o 
   1   2   7      165.58      188.45      2.23 o 
   2   2   7       28.02       23.32      1.17 o 
   3   2   7        0.08        1.64      0.35 o 
   4   2   7      176.69      184.04      3.05 o 
   5   2   7       69.09       71.84      2.47 o 
   6   2   7        0.25        0.59      0.49 o 
   7   2   7        2.15        1.80      0.76 o 
   8   2   7       20.69       20.23      1.86 o 
   9   2   7       27.00       25.74      2.27 o 
  -8   3   7        1.36        0.47      1.21 o 
  -7   3   7        0.71        1.54      1.00 o 
  -6   3   7       56.73       56.57      2.81 o 
  -5   3   7        1.54        3.19      0.79 o 
  -4   3   7       18.56       18.08      0.96 o 
  -3   3   7       44.51       42.62      1.39 o 
  -2   3   7       11.55       10.28      0.82 o 
  -1   3   7      216.29      227.55      3.93 o 
   0   3   7      591.71      660.33      7.97 o 
   1   3   7        5.72        8.43      0.63 o 
   2   3   7       77.51       67.86      1.09 o 
   3   3   7       16.74       15.57      0.68 o 
   4   3   7        1.83        2.36      0.35 o 
   5   3   7       40.52       45.06      1.36 o 
   6   3   7       45.44       42.88      2.27 o 
   7   3   7       79.59       75.73      3.32 o 
   8   3   7       16.01       14.07      1.55 o 
   9   3   7        0.30        1.30      0.79 o 
  -7   4   7        0.10        1.16      0.76 o 
  -6   4   7       26.88       24.54      1.98 o 
  -5   4   7       19.32       17.92      1.62 o 
  -4   4   7      136.62      136.69      3.46 o 
  -3   4   7      180.02      179.01      3.32 o 
  -2   4   7      247.41      261.45      4.19 o 
  -1   4   7        2.50        1.99      0.35 o 
   0   4   7        6.14        7.99      0.32 o 
   1   4   7       80.27       90.33      1.34 o 
   2   4   7       91.18       90.35      1.27 o 
   3   4   7      177.92      199.97      3.21 o 
   4   4   7        1.84        1.39      0.30 o 
   5   4   7       15.80       17.73      0.59 o 
   6   4   7        9.06       10.14      0.59 o 
   7   4   7       14.42       13.83      1.01 o 
   8   4   7       20.51       20.40      1.30 o 
   9   4   7        1.36        0.80      1.32 o 
  -7   5   7        3.28        1.92      0.69 o 
  -6   5   7        5.57        5.41      1.05 o 
  -5   5   7        5.85        6.42      1.12 o 
  -4   5   7      176.78      165.98      5.19 o 
  -3   5   7      236.30      236.04      5.17 o 
  -2   5   7      308.33      289.06      7.08 o 
  -1   5   7        8.16        9.02      0.73 o 
   0   5   7       28.05       24.60      0.78 o 
   1   5   7       10.69       10.49      0.59 o 
   2   5   7      130.83      123.56      2.57 o 
   3   5   7        2.12        2.00      0.33 o 
   4   5   7        2.18        2.05      0.56 o 
   5   5   7       78.49       77.84      1.38 o 
   6   5   7       24.04       25.02      1.03 o 
   7   5   7       13.57       13.30      0.95 o 
   8   5   7       86.22       88.67      6.07 o 
   9   5   7       16.22       14.88      1.19 o 
  10   5   7        0.04        0.70      0.74 o 
  -6   6   7        5.42        3.55      0.99 o 
  -5   6   7       11.20       12.18      1.54 o 
  -4   6   7       74.99       76.21      3.52 o 
  -3   6   7        8.86        8.45      0.75 o 
  -2   6   7      323.57      320.22      6.94 o 
  -1   6   7      179.64      178.77      3.46 o 
   0   6   7      445.26      426.48      4.97 o 
   1   6   7        4.95        3.80      1.21 o 
   2   6   7       22.07       24.69      1.02 o 
   3   6   7       85.41       86.90      2.08 o 
   4   6   7       36.49       35.48      1.31 o 
   5   6   7       14.96       14.97      0.78 o 
   6   6   7       28.13       26.97      0.85 o 
   7   6   7        0.23        0.63      0.29 o 
   8   6   7       99.68       98.49      2.86 o 
   9   6   7        9.15       10.14      1.01 o 
  10   6   7       50.80       50.98      3.11 o 
  -5   7   7        1.72        4.37      1.12 o 
  -4   7   7       10.67       10.08      1.46 o 
  -3   7   7        5.77        7.16      1.16 o 
  -2   7   7       20.47       19.81      1.10 o 
  -1   7   7        4.62        4.18      0.56 o 
   0   7   7       18.61       17.49      0.79 o 
   1   7   7       13.63       12.23      0.80 o 
   2   7   7      159.54      149.33      3.01 o 
   3   7   7      120.38      116.38      2.61 o 
   4   7   7       23.89       23.48      1.67 o 
   5   7   7        0.91        1.10      0.32 o 
   6   7   7        0.71        0.79      0.23 o 
   7   7   7       13.45       15.33      0.89 o 
   8   7   7        0.00        0.02      0.43 o 
   9   7   7       14.13       13.32      1.10 o 
  -4   8   7        1.45        0.56      0.70 o 
  -3   8   7       32.87       35.47      2.53 o 
  -2   8   7        1.41        1.39      0.74 o 
  -1   8   7        1.06        1.94      0.48 o 
   0   8   7        0.01        0.05      0.32 o 
   1   8   7        2.94        3.36      0.58 o 
   2   8   7       18.55       19.39      1.07 o 
   3   8   7        2.79        2.25      0.44 o 
   4   8   7       15.77       15.50      1.92 o 
   5   8   7        2.96        2.74      0.74 o 
   6   8   7        9.97       10.92      1.58 o 
   7   8   7       14.90       15.40      0.75 o 
   8   8   7        0.01       -0.25      0.61 o 
   9   8   7       10.28        9.55      1.47 o 
  -3   9   7        2.30        2.97      0.93 o 
  -2   9   7       13.35       17.50      1.85 o 
  -1   9   7       49.54       52.93      2.02 o 
   0   9   7        1.48        1.91      0.62 o 
   1   9   7        0.22        0.85      0.41 o 
   2   9   7        6.07        7.60      0.72 o 
   3   9   7        2.47        2.54      0.52 o 
   4   9   7        0.02        0.27      0.35 o 
   5   9   7        7.35        5.49      1.13 o 
   6   9   7        1.31        3.11      1.00 o 
   7   9   7       58.89       60.63      2.22 o 
   8   9   7        0.00        2.22      0.94 o 
  -1  10   7        7.22        6.56      1.20 o 
   0  10   7        0.00        0.09      0.41 o 
   1  10   7       22.72       23.73      1.36 o 
   2  10   7       26.63       27.64      1.47 o 
   3  10   7        0.86        1.08      0.48 o 
   4  10   7        0.15        0.33      0.44 o 
   5  10   7        1.18        1.68      0.56 o 
   6  10   7        2.18        5.18      1.20 o 
   7  10   7       12.70       10.79      1.51 o 
   0  11   7        8.94        7.58      1.33 o 
   1  11   7        0.44        0.30      0.56 o 
   2  11   7        0.63        0.86      0.52 o 
   3  11   7        3.78        3.87      1.05 o 
   4  11   7        5.37        4.38      1.15 o 
   5  11   7        1.76        0.89      0.85 o 
   6  11   7       15.71       17.23      1.93 o 
   2  12   7       10.64        9.46      1.40 o 
   3  12   7        2.55        2.99      0.92 o 
   4  12   7        1.78        1.42      0.59 o 
  -5  -9   8        0.02       -0.22      0.76 o 
  -4  -9   8        2.20        3.63      0.70 o 
  -3  -9   8        3.76        3.57      0.91 o 
  -2  -9   8       10.39       10.59      1.54 o 
  -1  -9   8       29.64       32.58      2.63 o 
  -6  -8   8       12.44       12.49      0.89 o 
  -5  -8   8       33.22       36.77      1.48 o 
  -4  -8   8        0.00        0.14      0.36 o 
  -3  -8   8        2.92        2.74      0.48 o 
  -2  -8   8       43.00       47.26      1.62 o 
  -1  -8   8        0.85       -0.35      1.33 o 
   0  -8   8       47.49       53.87      3.13 o 
   1  -8   8      138.29      149.33      4.01 o 
   2  -8   8       20.91       19.00      2.00 o 
  -8  -7   8        0.79        1.64      0.74 o 
  -7  -7   8        0.10       -0.02      0.47 o 
  -6  -7   8        4.31        3.60      0.86 o 
  -5  -7   8        1.05        0.50      0.36 o 
  -4  -7   8       74.48       73.47      1.96 o 
  -3  -7   8        0.48        0.49      0.34 o 
  -2  -7   8       24.73       27.44      1.16 o 
  -1  -7   8        8.96       11.03      0.74 o 
   0  -7   8       31.67       33.55      2.34 o 
   1  -7   8        0.06       -0.12      0.59 o 
   2  -7   8       77.14       80.70      4.57 o 
   3  -7   8       25.73       26.27      2.32 o 
  -8  -6   8        1.30        3.83      1.12 o 
  -7  -6   8        0.56        0.60      0.66 o 
  -6  -6   8        0.11       -0.73      0.73 o 
  -5  -6   8        6.64        8.03      0.70 o 
  -4  -6   8       35.04       36.55      1.29 o 
  -3  -6   8       18.16       18.09      0.95 o 
  -2  -6   8      336.83      317.91      4.61 o 
  -1  -6   8       35.55       37.33      1.26 o 
   0  -6   8       11.11       11.34      1.34 o 
   1  -6   8       11.21       10.65      1.34 o 
   2  -6   8        7.89        7.95      1.17 o 
   3  -6   8        0.28        0.65      0.65 o 
   4  -6   8        3.39        3.50      0.91 o 
  -9  -5   8        0.16       -0.01      0.77 o 
  -8  -5   8        4.56        6.16      1.17 o 
  -7  -5   8        2.07        3.75      0.89 o 
  -6  -5   8        8.85        8.42      1.15 o 
  -5  -5   8        1.45        1.31      0.56 o 
  -4  -5   8        1.16        0.26      0.31 o 
  -3  -5   8       70.54       71.99      1.69 o 
  -2  -5   8      415.42      406.13      5.05 o 
  -1  -5   8       19.67       18.98      1.02 o 
   0  -5   8      166.98      158.42      3.21 o 
   1  -5   8       74.54       60.56      2.93 o 
   2  -5   8        5.14        5.54      1.01 o 
   3  -5   8       15.05       16.33      1.10 o 
   4  -5   8       10.19       12.06      1.36 o 
   5  -5   8        2.17        3.84      0.67 o 
  -9  -4   8        4.23        5.32      1.19 o 
  -8  -4   8        0.07        0.93      0.68 o 
  -7  -4   8        4.17        3.72      0.56 o 
  -6  -4   8       32.78       27.65      2.00 o 
  -5  -4   8       19.62       18.28      1.55 o 
  -4  -4   8        0.00        0.66      0.32 o 
  -3  -4   8        0.36        0.17      0.26 o 
  -2  -4   8      148.52      142.23      3.11 o 
  -1  -4   8       60.43       59.77      2.82 o 
   0  -4   8      397.31      360.94      8.50 o 
   1  -4   8       37.07       26.14      1.11 o 
   2  -4   8        7.04        5.61      0.78 o 
   3  -4   8        4.14        4.90      0.80 o 
   4  -4   8        2.68        4.31      0.90 o 
   5  -4   8        6.80        7.31      0.84 o 
   6  -4   8        0.11       -0.73      0.82 o 
  -9  -3   8        5.05        7.58      1.44 o 
  -8  -3   8        6.03        5.86      0.79 o 
  -7  -3   8        0.13        0.42      0.43 o 
  -6  -3   8        2.49        3.38      0.45 o 
  -5  -3   8        0.90        1.36      0.41 o 
  -4  -3   8       33.50       34.27      1.98 o 
  -3  -3   8       37.73       40.25      1.47 o 
  -2  -3   8      101.82      102.68      2.24 o 
  -1  -3   8      131.77      122.48      2.36 o 
   0  -3   8        2.83        2.72      0.35 o 
   1  -3   8        3.87        5.63      0.49 o 
   2  -3   8      161.46      130.48      3.74 o 
   3  -3   8       11.00        8.01      0.97 o 
   4  -3   8       15.71       13.14      1.33 o 
   5  -3   8       19.98       24.54      1.96 o 
   6  -3   8        0.13        0.15      0.60 o 
   7  -3   8        0.00       -0.08      0.64 o 
  -9  -2   8        0.10        1.24      0.88 o 
  -8  -2   8        6.15        7.91      0.94 o 
  -7  -2   8       28.28       32.08      1.24 o 
  -6  -2   8        1.15        1.86      0.33 o 
  -5  -2   8        0.07        0.16      0.24 o 
  -4  -2   8       48.44       50.08      1.47 o 
  -3  -2   8      154.67      155.38      3.03 o 
  -2  -2   8      573.30      545.62      6.76 o 
  -1  -2   8       24.95       30.14      0.73 o 
   0  -2   8       36.09       39.90      0.90 o 
   1  -2   8        3.83        4.90      0.39 o 
   2  -2   8       14.98       20.20      1.26 o 
   3  -2   8      128.93      113.99      3.62 o 
   4  -2   8        4.33        3.10      0.68 o 
   5  -2   8       43.85       45.62      1.70 o 
   6  -2   8        0.21        0.91      0.58 o 
   7  -2   8        7.16        8.54      1.40 o 
  -9  -1   8        0.04       -0.56      0.83 o 
  -8  -1   8        5.33        5.70      1.06 o 
  -7  -1   8        1.12        1.23      0.48 o 
  -6  -1   8        2.96        2.43      0.37 o 
  -5  -1   8        0.47        0.20      0.23 o 
  -4  -1   8       13.88       13.04      0.60 o 
  -3  -1   8        5.87        6.73      0.58 o 
  -2  -1   8       56.73       59.17      1.14 o 
  -1  -1   8      349.86      364.77      7.52 o 
   0  -1   8      169.98      180.62      2.90 o 
   1  -1   8      105.35      115.96      1.94 o 
   2  -1   8       29.55       31.53      1.55 o 
   3  -1   8        5.21        3.54      0.64 o 
   4  -1   8       75.32       69.52      2.85 o 
   5  -1   8        3.01        3.56      0.50 o 
   6  -1   8        2.47        1.67      0.73 o 
   7  -1   8        1.20        1.67      0.85 o 
   8  -1   8        4.81        4.11      1.03 o 
  -8   0   8        1.99        2.05      0.80 o 
  -7   0   8        1.63        2.66      0.72 o 
  -6   0   8       46.06       48.29      1.87 o 
  -5   0   8       18.36       19.95      0.75 o 
  -4   0   8      112.82      111.13      1.60 o 
  -3   0   8       18.87       21.48      0.56 o 
  -2   0   8        0.89        0.29      0.25 o 
  -1   0   8       13.91       11.71      0.38 o 
   0   0   8        1.80        4.89      0.51 o 
   1   0   8      244.99      243.19      4.57 o 
   2   0   8      226.18      212.68      4.84 o 
   3   0   8       66.95       71.66      2.04 o 
   4   0   8       43.51       42.63      2.12 o 
   5   0   8      165.49      151.88      4.70 o 
   6   0   8       14.00       14.10      1.46 o 
   7   0   8        1.53        0.90      0.56 o 
   8   0   8        3.91        6.26      1.29 o 
  -8   1   8       32.05       33.53      2.51 o 
  -7   1   8        0.04       -0.02      0.54 o 
  -6   1   8       27.88       26.33      1.26 o 
  -5   1   8        2.41        2.10      0.37 o 
  -4   1   8      193.96      196.33      2.87 o 
  -3   1   8       41.95       51.53      1.34 o 
  -2   1   8        6.21        6.82      0.67 o 
  -1   1   8       53.50       55.11      1.95 o 
   0   1   8       16.10       18.24      1.06 o 
   1   1   8       21.40       14.03      0.54 o 
   3   1   8       88.05       98.58      2.05 o 
   4   1   8       50.28       47.03      1.58 o 
   5   1   8       22.91       21.39      1.58 o 
   6   1   8       95.12       88.62      3.60 o 
   7   1   8       10.94        9.02      1.23 o 
   8   1   8        0.23       -0.18      0.75 o 
  -8   2   8       11.90        9.94      1.50 o 
  -7   2   8       14.78       17.93      2.23 o 
  -6   2   8        5.50        6.13      0.98 o 
  -5   2   8      141.58      134.78      4.07 o 
  -4   2   8       79.04       87.97      2.17 o 
  -3   2   8       59.38       66.59      1.72 o 
  -2   2   8      836.27      880.10     36.24 o 
  -1   2   8      190.41      187.06      4.12 o 
   0   2   8       80.95       75.73      2.16 o 
   1   2   8        0.22        0.97      0.14 o 
   2   2   8        0.81        1.14      0.25 o 
   3   2   8       33.48       41.02      1.24 o 
   4   2   8       32.67       30.67      1.08 o 
   5   2   8       26.68       23.89      1.62 o 
   6   2   8        8.24        8.37      1.12 o 
   7   2   8       17.16       16.52      1.61 o 
   8   2   8       24.35       26.11      2.15 o 
   9   2   8       13.56       12.13      1.65 o 
  -7   3   8        0.45        1.88      1.04 o 
  -6   3   8       54.17       50.92      2.71 o 
  -5   3   8      107.92      104.92      2.56 o 
  -4   3   8        7.92        9.69      0.78 o 
  -3   3   8       21.68       22.80      0.84 o 
  -2   3   8        9.11       10.45      0.59 o 
  -1   3   8        5.42        5.36      0.50 o 
   0   3   8        5.05        6.71      0.43 o 
   1   3   8      170.27      226.96      3.31 o 
   2   3   8        0.74        0.52      0.13 o 
   3   3   8        4.28        3.86      0.35 o 
   4   3   8        1.79        2.53      0.59 o 
   5   3   8        0.10       -0.09      0.34 o 
   6   3   8        1.57        1.94      0.55 o 
   7   3   8        1.05        0.71      0.62 o 
   8   3   8        1.47        1.89      0.80 o 
   9   3   8        5.31        5.18      1.20 o 
  -7   4   8        0.03        0.31      0.72 o 
  -6   4   8       84.64       85.58      3.77 o 
  -5   4   8      147.72      148.38      4.87 o 
  -4   4   8      121.77      121.32      3.64 o 
  -3   4   8        0.92        1.75      0.38 o 
  -2   4   8      126.25      116.72      3.13 o 
  -1   4   8       67.64       60.01      1.57 o 
   0   4   8       65.91       61.20      1.06 o 
   1   4   8        3.01        2.47      0.20 o 
   2   4   8       11.55       12.57      0.42 o 
   3   4   8      182.03      186.76      2.36 o 
   4   4   8       14.51       13.35      0.72 o 
   5   4   8        5.87        5.65      0.45 o 
   6   4   8      147.41      146.92      2.50 o 
   7   4   8       11.13       10.27      0.88 o 
   8   4   8       27.01       24.00      3.54 o 
   9   4   8        0.87        0.37      0.99 o 
  -6   5   8       18.52       19.77      1.94 o 
  -5   5   8        0.62        0.32      0.60 o 
  -4   5   8      132.29      124.27      4.42 o 
  -3   5   8      234.87      234.34      4.21 o 
  -2   5   8      518.54      510.60      7.21 o 
  -1   5   8       86.93       87.15      5.18 o 
   0   5   8       15.21       17.49      0.76 o 
   1   5   8      567.98      596.89      7.53 o 
   2   5   8        1.79        1.20      0.47 o 
   3   5   8       50.83       55.26      2.84 o 
   4   5   8      142.69      139.60      2.77 o 
   5   5   8        6.32        6.72      0.51 o 
   6   5   8      210.97      205.68      3.17 o 
   7   5   8       28.39       27.56      1.63 o 
   8   5   8      156.98      160.95      3.84 o 
   9   5   8        0.00       -0.39      0.47 o 
  -6   6   8        0.15        0.75      0.77 o 
  -5   6   8       10.50       11.74      1.52 o 
  -4   6   8       15.81       12.55      1.45 o 
  -3   6   8        9.58       10.16      1.64 o 
  -2   6   8        4.78        4.78      0.60 o 
  -1   6   8       76.32       75.53      2.11 o 
   0   6   8      380.02      375.33      5.82 o 
   1   6   8      484.49      473.16      6.45 o 
   2   6   8      353.76      338.59      5.03 o 
   3   6   8       14.77       16.42      1.33 o 
   4   6   8        1.35        0.54      0.56 o 
   5   6   8        4.11        5.51      0.59 o 
   6   6   8       12.87       12.06      0.71 o 
   7   6   8       32.50       34.56      1.23 o 
   8   6   8      140.76      148.16      4.84 o 
   9   6   8       28.73       28.71      1.63 o 
  -5   7   8       19.01       20.73      2.08 o 
  -4   7   8        2.38        3.35      0.92 o 
  -3   7   8        5.98        5.54      1.06 o 
  -2   7   8        5.11        4.98      0.79 o 
  -1   7   8       45.89       42.50      2.25 o 
   0   7   8       13.94       15.23      0.89 o 
   1   7   8        0.49        0.92      0.46 o 
   2   7   8       93.68       91.54      2.26 o 
   3   7   8       36.74       33.92      1.31 o 
   4   7   8        6.15        5.21      0.83 o 
   5   7   8       20.20       17.99      1.04 o 
   6   7   8        5.39        4.39      0.40 o 
   7   7   8       27.34       27.99      1.14 o 
   8   7   8       15.70       16.33      2.12 o 
   9   7   8        0.53        0.68      0.55 o 
  -4   8   8        0.50        2.08      0.94 o 
  -3   8   8       31.33       33.91      2.51 o 
  -2   8   8        1.07        0.64      0.41 o 
  -1   8   8       14.21       14.85      1.04 o 
   0   8   8        0.47        1.08      0.34 o 
   1   8   8       13.72       14.78      0.93 o 
   2   8   8        7.51        7.05      0.67 o 
   3   8   8       17.02       16.68      1.01 o 
   4   8   8       26.71       25.26      1.26 o 
   5   8   8       25.58       24.46      1.83 o 
   6   8   8        7.64        7.69      1.11 o 
   7   8   8       81.34       84.51      2.11 o 
   8   8   8        1.20        1.04      0.36 o 
   9   8   8        5.85        6.08      1.17 o 
  -3   9   8       10.35       10.83      1.52 o 
  -2   9   8       14.18       15.11      1.79 o 
  -1   9   8        0.53        0.13      0.42 o 
   0   9   8        0.09        0.34      0.38 o 
   1   9   8       35.90       35.92      1.57 o 
   2   9   8        0.84        0.70      0.37 o 
   3   9   8        7.68        6.64      0.72 o 
   4   9   8       40.79       39.84      1.69 o 
   5   9   8       83.41       73.24      3.50 o 
   6   9   8       62.40       62.80      3.27 o 
   7   9   8        0.56        0.72      0.92 o 
   8   9   8       14.84       13.94      1.18 o 
  -1  10   8       33.11       32.46      2.56 o 
   0  10   8       40.66       40.04      1.86 o 
   1  10   8       33.71       31.18      1.56 o 
   2  10   8       32.19       30.48      1.53 o 
   3  10   8        0.00       -0.14      0.37 o 
   4  10   8       38.55       39.57      1.79 o 
   5  10   8       18.41       18.11      1.82 o 
   6  10   8       11.16       10.74      1.49 o 
   7  10   8       43.30       40.31      2.78 o 
   1  11   8        2.38        3.33      0.98 o 
   2  11   8        7.47        9.05      1.03 o 
   3  11   8       10.62        9.38      0.98 o 
   4  11   8       42.96       47.61      2.09 o 
   5  11   8        8.11        8.81      0.97 o 
   6  11   8       23.78       27.56      2.41 o 
   4  12   8        0.19       -0.23      0.67 o 
   5  12   8        1.73        3.35      1.02 o 
  -4  -9   9        3.17        4.06      0.79 o 
  -3  -9   9        6.45        4.99      1.07 o 
  -1  -9   9       33.90       33.22      2.56 o 
  -6  -8   9       18.88       17.61      1.34 o 
  -5  -8   9        0.69        0.56      0.37 o 
  -4  -8   9       13.30       13.05      0.88 o 
  -3  -8   9        0.80        1.47      0.46 o 
  -2  -8   9        4.85        5.59      0.81 o 
  -1  -8   9        9.65       11.03      1.28 o 
   0  -8   9       24.99       28.23      2.92 o 
   1  -8   9        0.30        1.70      0.97 o 
  -7  -7   9        1.50        0.71      0.97 o 
  -6  -7   9       14.68       12.84      1.13 o 
  -5  -7   9        5.25        4.73      0.58 o 
  -4  -7   9      106.64      102.27      2.41 o 
  -3  -7   9       29.08       30.52      1.26 o 
  -2  -7   9        0.01       -0.15      0.35 o 
  -1  -7   9        0.00       -0.40      0.48 o 
   0  -7   9        7.18       10.30      1.37 o 
   1  -7   9        0.32        1.02      0.73 o 
   2  -7   9        0.18        2.01      0.68 o 
  -8  -6   9        1.01        2.73      1.01 o 
  -7  -6   9        8.74        8.57      1.35 o 
  -6  -6   9        1.47        0.90      0.55 o 
  -5  -6   9       62.17       66.00      1.85 o 
  -4  -6   9      107.23      101.09      2.28 o 
  -3  -6   9       13.46       13.26      0.80 o 
  -2  -6   9      105.33       98.53      2.19 o 
  -1  -6   9       24.66       20.16      2.07 o 
   0  -6   9        0.12        0.12      0.55 o 
   1  -6   9       47.60       52.98      2.97 o 
   2  -6   9        0.00        0.87      0.71 o 
   3  -6   9        0.22        0.20      0.45 o 
  -8  -5   9       22.66       23.05      2.15 o 
  -7  -5   9        0.00        0.97      0.71 o 
  -6  -5   9        0.26       -0.21      0.60 o 
  -5  -5   9        0.88        1.43      0.59 o 
  -4  -5   9        0.07        0.19      0.47 o 
  -3  -5   9       78.93       76.10      1.80 o 
  -2  -5   9      285.80      283.66      3.99 o 
  -1  -5   9       15.63       13.74      0.72 o 
   0  -5   9        3.79        5.41      0.96 o 
   1  -5   9       21.00       21.56      1.76 o 
   2  -5   9        0.62        1.19      0.72 o 
   3  -5   9        0.36        0.48      0.56 o 
   4  -5   9        4.38        4.89      1.13 o 
   5  -5   9        5.89        7.30      0.87 o 
  -8  -4   9        1.36        1.70      0.66 o 
  -7  -4   9        5.03        5.40      1.07 o 
  -6  -4   9       14.69       16.90      1.61 o 
  -5  -4   9       30.50       29.61      2.05 o 
  -4  -4   9       31.90       31.08      1.40 o 
  -3  -4   9       61.93       59.31      1.81 o 
  -2  -4   9        8.64        9.22      0.57 o 
  -1  -4   9       38.53       40.55      1.17 o 
   0  -4   9      132.87      111.18      3.90 o 
   1  -4   9        7.69        4.04      0.80 o 
   2  -4   9        0.97        0.93      0.35 o 
   3  -4   9       12.72       16.35      1.40 o 
   4  -4   9        9.08        8.83      0.84 o 
   5  -4   9        5.68        6.29      0.79 o 
   6  -4   9        1.19       -0.82      0.82 o 
  -8  -3   9        0.02       -0.38      0.46 o 
  -7  -3   9        0.28       -0.06      0.41 o 
  -6  -3   9       32.99       30.33      1.84 o 
  -5  -3   9       17.46       18.14      1.10 o 
  -4  -3   9       62.87       61.48      2.77 o 
  -3  -3   9       64.29       60.64      2.04 o 
  -2  -3   9        1.27        2.11      0.40 o 
  -1  -3   9        0.15        0.02      0.27 o 
   0  -3   9        4.41        6.89      0.41 o 
   1  -3   9      312.22      275.63      4.40 o 
   2  -3   9       28.82       25.86      1.17 o 
   3  -3   9       22.66       20.71      1.51 o 
   4  -3   9        0.08        0.84      0.62 o 
   5  -3   9        0.29        0.12      0.41 o 
   6  -3   9        2.29        4.30      1.10 o 
  -8  -2   9        0.49        1.92      0.78 o 
  -7  -2   9        0.37        0.93      0.49 o 
  -6  -2   9        1.04        2.13      0.51 o 
  -5  -2   9       15.96       12.70      0.70 o 
  -4  -2   9       55.66       48.86      3.23 o 
  -3  -2   9       70.46       76.14      7.35 o 
  -2  -2   9        4.30        3.18      0.47 o 
  -1  -2   9       76.69       73.87      1.54 o 
   0  -2   9       31.27       30.18      0.92 o 
   1  -2   9        0.39        0.16      0.22 o 
   2  -2   9        2.52        1.88      0.50 o 
   3  -2   9       38.78       39.73      2.07 o 
   4  -2   9        4.88        3.29      0.79 o 
   5  -2   9        0.90        0.59      0.46 o 
   6  -2   9       20.02       23.54      2.04 o 
   7  -2   9        1.39        3.49      1.05 o 
  -8  -1   9       12.86       12.26      1.64 o 
  -7  -1   9       33.74       38.35      1.81 o 
  -6  -1   9       15.95       15.16      1.08 o 
  -5  -1   9        0.20        0.74      0.38 o 
  -4  -1   9        1.15        0.64      0.20 o 
  -3  -1   9        0.22        0.40      0.27 o 
  -2  -1   9       35.27       34.45      1.01 o 
  -1  -1   9       10.94       15.29      0.55 o 
   0  -1   9      110.43      104.62      5.49 o 
   1  -1   9      136.85      134.84      1.88 o 
   2  -1   9        0.17        0.62      0.35 o 
   3  -1   9       44.94       38.12      1.93 o 
   4  -1   9       45.32       43.43      2.28 o 
   5  -1   9       14.14       16.70      1.52 o 
   6  -1   9        2.21        2.42      0.80 o 
   7  -1   9        4.41        4.33      1.11 o 
  -8   0   9        2.48        3.94      1.03 o 
  -7   0   9        2.25        2.75      1.19 o 
  -6   0   9       90.21       91.19      2.65 o 
  -5   0   9        7.78        9.40      0.80 o 
  -4   0   9       13.84       13.05      0.61 o 
  -3   0   9        7.14        6.40      0.37 o 
  -2   0   9       53.21       50.80      1.46 o 
  -1   0   9       60.89       56.17      0.96 o 
   0   0   9      212.16      225.80      3.47 o 
   1   0   9      153.37      156.06      3.15 o 
   2   0   9       11.10       12.17      0.71 o 
   3   0   9       44.56       44.52      1.49 o 
   4   0   9      153.78      140.14      4.29 o 
   5   0   9        0.23        0.25      0.44 o 
   6   0   9        1.13        1.67      0.71 o 
   7   0   9        0.00        0.32      0.63 o 
   8   0   9        0.74       -0.14      0.67 o 
  -8   1   9        0.09        0.40      0.77 o 
  -7   1   9        2.02        3.17      0.88 o 
  -6   1   9        0.02        0.60      1.11 o 
  -5   1   9      105.19      117.19      2.74 o 
  -4   1   9      150.01      140.82      3.15 o 
  -3   1   9       12.12       12.68      0.59 o 
  -2   1   9        0.78        1.83      0.47 o 
  -1   1   9        1.19        0.55      0.35 o 
   0   1   9       26.69       32.08      2.99 o 
   1   1   9        0.47        2.15      0.31 o 
   2   1   9      189.38      194.13      4.65 o 
   3   1   9      111.46      117.73      2.35 o 
   4   1   9       95.29       98.49      3.02 o 
   5   1   9        0.61        0.73      0.60 o 
   6   1   9       23.57       22.83      1.83 o 
   7   1   9       45.23       45.13      2.75 o 
   8   1   9        0.38        1.07      0.79 o 
  -8   2   9       50.04       48.04      3.14 o 
  -7   2   9        0.96        2.12      0.92 o 
  -6   2   9       43.75       47.03      1.81 o 
  -5   2   9        8.62        9.16      0.99 o 
  -4   2   9      120.36      130.87      2.79 o 
  -3   2   9       47.31       49.83      1.76 o 
  -2   2   9       16.15       16.46      0.95 o 
  -1   2   9        0.01        0.47      0.31 o 
   0   2   9        1.24        2.77      0.50 o 
   1   2   9      114.12      121.64      5.14 o 
   2   2   9       64.80       78.04      3.57 o 
   3   2   9       24.56       28.98      1.08 o 
   4   2   9       26.28       26.40      1.04 o 
   5   2   9       55.58       50.54      2.49 o 
   6   2   9        0.27        0.91      0.67 o 
   7   2   9       24.69       19.23      1.75 o 
   8   2   9       23.03       22.14      2.03 o 
  -7   3   9       86.05       89.92      2.85 o 
  -6   3   9       81.68       86.61      3.61 o 
  -5   3   9        2.92        2.02      0.88 o 
  -4   3   9      248.28      240.68      5.56 o 
  -3   3   9      115.50      104.66      2.40 o 
  -2   3   9       24.22       23.91      1.00 o 
  -1   3   9       30.77       33.96      1.54 o 
   0   3   9       27.19       27.52      1.13 o 
   1   3   9      259.56      290.69      4.17 o 
   2   3   9       44.05       36.01      0.81 o 
   3   3   9        3.72        2.61      0.39 o 
   4   3   9      311.62      310.34      4.77 o 
   5   3   9       17.85       17.53      0.90 o 
   6   3   9       43.99       40.83      2.33 o 
   7   3   9        8.32        9.52      1.29 o 
   8   3   9        2.72        3.32      0.97 o 
   9   3   9       27.28       27.91      2.39 o 
  -7   4   9        1.17        1.97      0.90 o 
  -6   4   9       51.50       57.04      3.03 o 
  -5   4   9       89.11       86.71      3.62 o 
  -4   4   9      199.63      190.85      3.75 o 
  -3   4   9       54.87       55.76      1.77 o 
  -2   4   9        0.74        4.51      0.66 o 
  -1   4   9       79.97       93.30      1.70 o 
   0   4   9       31.55       29.89      1.00 o 
   1   4   9       16.28       22.27      0.77 o 
   2   4   9       13.37       12.00      0.49 o 
   3   4   9       21.94       26.66      0.73 o 
   4   4   9      331.98      334.63      4.91 o 
   5   4   9      114.24      111.16      2.05 o 
   6   4   9      317.24      323.53      5.44 o 
   7   4   9        0.07        0.16      0.38 o 
   8   4   9       30.39       27.63      1.53 o 
   9   4   9        0.07       -0.36      0.49 o 
  -6   5   9       23.78       23.48      2.10 o 
  -5   5   9        0.15        0.90      0.66 o 
  -4   5   9       77.01       75.45      2.23 o 
  -3   5   9        7.57        9.42      0.75 o 
  -2   5   9      153.34      150.83      3.18 o 
  -1   5   9       26.72       25.07      1.14 o 
   0   5   9        1.17        0.47      0.21 o 
   1   5   9      135.69      139.88      3.55 o 
   2   5   9      259.24      249.58      5.93 o 
   3   5   9       14.03       16.06      0.80 o 
   4   5   9        2.57        5.16      1.91 o 
   5   5   9        6.05        5.23      0.46 o 
   6   5   9      307.24      310.78      4.23 o 
   7   5   9      111.74      111.61      4.39 o 
   8   5   9       87.35       87.87      2.75 o 
   9   5   9        7.56        8.27      0.94 o 
  -6   6   9        0.38        1.88      0.93 o 
  -5   6   9        2.36        2.92      0.98 o 
  -4   6   9        4.52        5.02      1.06 o 
  -3   6   9        7.09        6.84      0.71 o 
  -2   6   9       16.41       17.04      1.03 o 
  -1   6   9       83.89       84.00      2.31 o 
   0   6   9        0.01        0.53      0.49 o 
   1   6   9       18.44       22.02      1.45 o 
   2   6   9      156.44      150.50      5.40 o 
   3   6   9      215.44      192.31      5.22 o 
   4   6   9        4.18        4.77      0.54 o 
   5   6   9      198.36      193.99      3.66 o 
   6   6   9        8.34        8.10      0.60 o 
   7   6   9       11.21       12.34      0.76 o 
   8   6   9       38.76       40.02      2.25 o 
   9   6   9       16.51       17.12      2.69 o 
  -5   7   9       15.29       20.62      2.10 o 
  -4   7   9        2.71        1.40      0.80 o 
  -3   7   9        8.24        8.62      1.25 o 
  -2   7   9        4.94        5.73      0.71 o 
  -1   7   9       46.14       46.69      1.77 o 
   0   7   9       26.73       29.09      1.92 o 
   1   7   9       24.04       22.42      1.03 o 
   2   7   9      124.19      115.54      3.51 o 
   3   7   9        3.30        6.96      1.34 o 
   4   7   9        7.80        6.10      1.00 o 
   5   7   9       89.18       78.77      2.24 o 
   6   7   9        1.97        2.19      0.44 o 
   7   7   9       19.83       20.15      0.99 o 
   8   7   9       10.50       10.18      0.95 o 
   9   7   9        5.08        5.04      1.12 o 
  -4   8   9        0.20        1.39      0.83 o 
  -3   8   9        2.21        4.34      1.08 o 
  -2   8   9        1.77        1.18      0.43 o 
  -1   8   9       22.90       26.19      1.41 o 
   0   8   9        5.15        6.30      1.06 o 
   1   8   9        6.76        7.02      1.05 o 
   2   8   9        4.77        4.73      0.56 o 
   3   8   9       82.71       74.93      2.17 o 
   4   8   9       58.84       54.69      2.79 o 
   5   8   9       51.14       46.21      2.60 o 
   6   8   9        2.06        1.65      0.64 o 
   7   8   9        3.32        2.79      0.46 o 
   8   8   9        0.01        0.92      0.38 o 
   9   8   9        0.61        0.14      0.74 o 
  -2   9   9       22.23       21.54      2.11 o 
  -1   9   9       11.11       10.06      1.21 o 
   0   9   9        2.91        1.52      0.62 o 
   1   9   9        2.03        1.99      0.77 o 
   2   9   9       20.76       20.56      1.19 o 
   3   9   9        2.13        2.58      0.55 o 
   4   9   9        1.85        3.19      0.92 o 
   5   9   9       19.19       17.10      1.66 o 
   6   9   9       16.65       17.66      1.77 o 
   7   9   9       43.59       41.52      2.36 o 
   8   9   9       24.78       26.75      1.56 o 
  -1  10   9        0.63        0.80      0.74 o 
   0  10   9        2.60        4.58      1.09 o 
   1  10   9        6.34        5.86      1.18 o 
   2  10   9       20.52       24.87      2.09 o 
   3  10   9       22.39       21.17      1.29 o 
   4  10   9       18.10       20.92      1.32 o 
   5  10   9        1.94        2.69      0.95 o 
   6  10   9        0.08        0.75      0.78 o 
   7  10   9        1.63        2.38      0.91 o 
   8  10   9        4.35        4.21      1.12 o 
   0  11   9        4.44        5.89      1.19 o 
   1  11   9       16.57       16.48      1.79 o 
   2  11   9        0.07        0.21      0.74 o 
   3  11   9        3.44        4.46      1.06 o 
   4  11   9       28.15       37.80      2.79 o 
   5  11   9        3.78        3.94      1.09 o 
   6  11   9        1.28        3.56      1.03 o 
  -6  -8  10       39.71       35.34      2.64 o 
  -5  -8  10        4.34        4.75      0.76 o 
  -4  -8  10        0.39        0.27      0.34 o 
  -3  -8  10        0.02        0.04      1.54 o 
  -2  -8  10        0.92        1.17      0.58 o 
  -1  -8  10        0.66        1.06      0.57 o 
   0  -8  10        0.01        0.71      0.57 o 
  -7  -7  10        5.20        4.92      1.06 o 
  -6  -7  10       62.31       63.72      3.99 o 
  -5  -7  10        9.56       11.10      1.50 o 
  -4  -7  10       68.77       63.42      1.90 o 
  -3  -7  10        2.71        3.19      0.48 o 
  -2  -7  10        1.48        2.40      0.71 o 
  -1  -7  10       17.45       18.16      1.27 o 
   0  -7  10        7.50       10.65      1.49 o 
   1  -7  10       14.22       14.83      1.75 o 
  -7  -6  10        6.76        7.24      1.37 o 
  -6  -6  10        1.58        1.04      0.73 o 
  -5  -6  10        7.95        6.89      0.82 o 
  -4  -6  10      262.50      259.33      5.36 o 
  -3  -6  10        3.26        2.49      0.42 o 
  -2  -6  10       33.54       34.11      1.27 o 
  -1  -6  10       19.33       25.00      1.40 o 
   0  -6  10        0.37        0.69      0.58 o 
   1  -6  10        6.65        9.27      1.36 o 
   2  -6  10        8.77       10.87      1.52 o 
   3  -6  10        3.87        7.23      0.95 o 
  -8  -5  10        0.72        2.23      0.95 o 
  -7  -5  10       38.99       40.74      2.80 o 
  -6  -5  10        0.30       -0.43      0.66 o 
  -5  -5  10       28.26       31.92      2.23 o 
  -4  -5  10        0.19        0.60      0.39 o 
  -3  -5  10        6.41        5.16      0.51 o 
  -2  -5  10       68.50       62.18      1.64 o 
  -1  -5  10        0.64        0.38      0.35 o 
   0  -5  10        3.53        3.70      0.89 o 
   1  -5  10        1.14        2.63      0.77 o 
   2  -5  10        0.52        0.19      0.59 o 
   3  -5  10        0.72        0.15      0.55 o 
   4  -5  10        0.01       -0.84      0.84 o 
  -8  -4  10        7.23        8.70      1.43 o 
  -7  -4  10        5.37        4.86      1.06 o 
  -6  -4  10        8.73        7.88      1.22 o 
  -5  -4  10        2.00        2.85      0.78 o 
  -4  -4  10       18.15       18.64      1.70 o 
  -3  -4  10        0.01        0.44      0.31 o 
  -2  -4  10       10.80       10.23      0.61 o 
  -1  -4  10       98.96       98.49      1.97 o 
   0  -4  10        7.19        5.22      0.97 o 
   1  -4  10       23.41       24.37      1.88 o 
   2  -4  10        9.67       10.42      1.27 o 
   3  -4  10        1.33        1.51      0.46 o 
   4  -4  10        3.22        2.45      0.58 o 
   5  -4  10        0.55        0.07      0.40 o 
  -8  -3  10        3.74        1.92      0.74 o 
  -7  -3  10        0.43        0.49      0.39 o 
  -6  -3  10        4.39        4.30      0.67 o 
  -5  -3  10      100.64       90.13      3.74 o 
  -4  -3  10       43.12       42.79      2.38 o 
  -3  -3  10        2.52        2.00      0.39 o 
  -2  -3  10       56.42       51.49      1.58 o 
  -1  -3  10       65.97       61.68      2.06 o 
   0  -3  10        9.50        8.41      1.05 o 
   1  -3  10        0.05        1.96      0.81 o 
   2  -3  10        0.56        0.70      0.31 o 
   3  -3  10       13.74       16.10      1.37 o 
   4  -3  10       36.91       42.14      2.44 o 
   5  -3  10        2.35        4.01      0.68 o 
   6  -3  10       46.88       50.62      3.14 o 
  -8  -2  10        3.30        4.06      0.71 o 
  -7  -2  10        2.34        1.34      0.92 o 
  -6  -2  10        5.76        4.92      0.72 o 
  -5  -2  10        8.21        4.84      0.65 o 
  -4  -2  10        1.83        1.25      0.41 o 
  -3  -2  10      123.46      120.14      4.30 o 
  -2  -2  10      371.85      365.47      6.91 o 
  -1  -2  10      478.08      459.39      6.30 o 
   0  -2  10       19.82       16.47      0.64 o 
   1  -2  10       76.85       61.91      1.73 o 
   2  -2  10        5.82        2.23      0.40 o 
   3  -2  10        0.24        0.79      0.53 o 
   4  -2  10        2.56        4.28      0.83 o 
   5  -2  10        0.27        0.27      0.37 o 
   6  -2  10       29.94       30.07      2.33 o 
   7  -2  10       20.73       20.06      2.03 o 
  -8  -1  10       28.09       31.39      1.79 o 
  -7  -1  10        3.41        3.79      0.84 o 
  -6  -1  10       12.72       13.51      1.07 o 
  -5  -1  10       15.01       12.95      0.96 o 
  -4  -1  10       72.67       67.72      4.81 o 
  -3  -1  10       39.43       35.90      1.46 o 
  -2  -1  10       48.09       43.11      3.27 o 
  -1  -1  10      239.56      230.48      2.88 o 
   0  -1  10       30.04       32.01      1.12 o 
   1  -1  10       10.71       11.70      0.70 o 
   2  -1  10       88.98       75.55      1.99 o 
   3  -1  10       16.61        9.98      1.04 o 
   4  -1  10        4.24        3.25      0.76 o 
   5  -1  10        3.22        3.82      0.85 o 
   6  -1  10        0.14        0.87      0.62 o 
   7  -1  10       11.19       12.99      1.64 o 
  -8   0  10        0.24        0.92      0.82 o 
  -7   0  10       18.59       16.96      1.26 o 
  -6   0  10       49.30       52.56      2.03 o 
  -5   0  10        5.95        6.19      0.70 o 
  -4   0  10        6.75        5.13      0.92 o 
  -3   0  10        1.61        1.06      0.32 o 
  -2   0  10        1.12        1.81      0.34 o 
  -1   0  10       66.03       73.70      1.78 o 
   0   0  10      115.87      120.30      7.13 o 
   1   0  10        4.21        6.22      0.57 o 
   2   0  10       19.64       16.93      0.93 o 
   3   0  10       49.69       43.25      1.36 o 
   4   0  10        1.60        0.16      0.46 o 
   5   0  10       14.71       12.20      1.33 o 
   6   0  10        1.42        1.21      0.62 o 
   7   0  10       18.84       20.66      1.99 o 
  -8   1  10        6.86        9.13      1.50 o 
  -7   1  10        5.05        5.38      1.09 o 
  -6   1  10       14.32       15.98      1.13 o 
  -5   1  10       18.53       19.92      1.17 o 
  -4   1  10        1.49        2.17      0.33 o 
  -3   1  10       20.34       19.99      1.12 o 
  -2   1  10       15.76       17.32      0.88 o 
  -1   1  10        6.02        9.08      0.60 o 
   0   1  10       26.59       26.70      1.08 o 
   1   1  10      289.35      315.86      9.36 o 
   2   1  10       43.58       48.26      1.87 o 
   3   1  10        9.84        9.18      0.64 o 
   4   1  10      178.87      174.54      4.95 o 
   5   1  10      330.33      307.43      7.59 o 
   6   1  10        9.04        6.46      1.07 o 
   7   1  10        1.83        1.32      0.72 o 
   8   1  10       10.17       11.84      1.57 o 
  -7   2  10        0.32       -0.42      0.70 o 
  -6   2  10       41.36       41.87      2.68 o 
  -5   2  10        8.43        9.53      0.80 o 
  -4   2  10        0.70        1.03      0.35 o 
  -3   2  10        0.07        0.26      0.27 o 
  -2   2  10        0.27        0.52      0.41 o 
  -1   2  10      286.86      304.96      6.34 o 
   0   2  10        5.07        3.75      0.56 o 
   1   2  10       43.16       47.82      1.85 o 
   2   2  10      821.36      787.06      9.69 o 
   3   2  10       23.95       22.16      0.79 o 
   4   2  10      259.85      238.18      5.01 o 
   5   2  10      196.34      192.78      5.51 o 
   6   2  10       70.09       72.64      3.32 o 
   7   2  10       46.53       42.30      2.64 o 
   8   2  10        0.01       -0.45      0.60 o 
  -7   3  10       37.91       44.89      2.99 o 
  -6   3  10       61.93       60.34      2.96 o 
  -5   3  10       13.41       15.38      2.51 o 
  -4   3  10        2.90        1.71      0.69 o 
  -3   3  10        9.60        7.81      0.93 o 
  -2   3  10        3.37        4.13      0.51 o 
  -1   3  10       17.80       22.59      1.29 o 
   0   3  10        8.75       11.94      0.67 o 
   1   3  10       35.37       42.10      3.54 o 
   2   3  10      126.22      132.66      1.87 o 
   3   3  10      310.61      297.98      3.53 o 
   4   3  10      383.89      373.61      5.59 o 
   5   3  10        0.11       -0.05      0.29 o 
   6   3  10      161.65      146.00      4.85 o 
   7   3  10        0.14        0.07      0.53 o 
   8   3  10       27.97       28.33      2.31 o 
  -7   4  10        0.00        0.86      0.72 o 
  -6   4  10       48.66       50.46      2.88 o 
  -5   4  10       26.25       24.67      1.89 o 
  -4   4  10      165.90      174.30      4.62 o 
  -3   4  10        6.30        5.57      0.64 o 
  -2   4  10        4.62        5.91      0.78 o 
  -1   4  10        1.54        2.31      0.62 o 
   0   4  10       88.94       87.56      1.92 o 
   1   4  10        5.91        6.78      0.47 o 
   2   4  10        1.26        1.29      1.02 o 
   3   4  10       39.80       39.11      0.93 o 
   4   4  10      568.87      542.83     17.64 o 
   5   4  10      139.54      135.50      2.37 o 
   6   4  10      125.02      120.01      4.41 o 
   7   4  10        4.62        4.08      0.62 o 
   8   4  10        2.70        2.70      0.57 o 
   9   4  10        0.60        0.50      0.50 o 
  -6   5  10        6.62        7.83      1.23 o 
  -5   5  10        4.12        3.87      0.84 o 
  -4   5  10        3.32        3.54      0.56 o 
  -3   5  10       13.73       11.73      0.88 o 
  -2   5  10        1.97        2.29      0.41 o 
  -1   5  10        8.42        7.76      1.00 o 
   0   5  10        0.93        1.27      0.56 o 
   1   5  10       63.06       48.13      2.33 o 
   2   5  10        3.32        4.77      0.75 o 
   3   5  10      159.29      138.83      2.67 o 
   4   5  10      100.68      109.60      2.40 o 
   5   5  10       58.36       59.79      1.51 o 
   6   5  10      138.85      134.85      3.02 o 
   7   5  10        6.77        6.33      0.73 o 
   8   5  10        1.69        1.00      0.82 o 
   9   5  10        1.98        1.82      0.52 o 
  -5   6  10        0.33        0.78      0.58 o 
  -4   6  10        1.88        3.83      0.99 o 
  -3   6  10        6.38        5.63      0.70 o 
  -2   6  10       15.20       15.14      0.99 o 
  -1   6  10       25.41       21.87      1.17 o 
   0   6  10       50.59       45.58      2.33 o 
   1   6  10        8.14        6.40      0.91 o 
   2   6  10       23.29       25.52      1.71 o 
   3   6  10       11.76        6.16      0.89 o 
   4   6  10       15.97       14.82      0.86 o 
   5   6  10       30.13       28.15      1.24 o 
   6   6  10       37.87       37.18      1.25 o 
   7   6  10       14.69       13.60      1.01 o 
   8   6  10       31.92       34.17      2.21 o 
   9   6  10        5.90        4.71      0.75 o 
  -4   7  10        2.85        3.05      0.98 o 
  -3   7  10        8.15        8.60      1.29 o 
  -2   7  10       13.57       12.82      1.73 o 
  -1   7  10       20.10       20.58      1.21 o 
   0   7  10        9.22        9.97      1.17 o 
   1   7  10      164.48      154.46      4.83 o 
   2   7  10      117.74      105.05      3.84 o 
   3   7  10      110.27       91.13      3.61 o 
   4   7  10       15.55       13.17      1.33 o 
   5   7  10       39.16       34.06      1.44 o 
   6   7  10        0.99        0.58      0.31 o 
   7   7  10        2.39        3.13      0.46 o 
   8   7  10        2.08        2.77      0.58 o 
   9   7  10       14.61       13.15      1.17 o 
  -3   8  10        4.82        5.85      1.18 o 
  -2   8  10        0.81        1.61      0.51 o 
  -1   8  10        2.80        2.78      0.65 o 
   0   8  10       17.80       20.40      1.74 o 
   1   8  10       27.14       23.82      1.84 o 
   2   8  10      108.43      109.22      4.21 o 
   3   8  10      109.22       98.55      3.93 o 
   4   8  10       52.03       50.24      2.68 o 
   5   8  10       21.96       16.86      1.62 o 
   6   8  10        6.83        7.61      1.14 o 
   7   8  10        0.25        0.36      0.35 o 
   8   8  10        4.27        4.54      0.74 o 
   9   8  10        0.65        0.50      0.40 o 
  -2   9  10        6.17        5.75      1.19 o 
  -1   9  10        1.15        0.22      0.46 o 
   0   9  10       10.98       13.24      1.50 o 
   1   9  10       19.25       19.01      1.77 o 
   2   9  10       39.12       40.18      2.53 o 
   3   9  10        6.35        4.58      0.95 o 
   4   9  10        3.31        5.83      1.15 o 
   5   9  10       19.96       19.36      1.82 o 
   6   9  10        6.80        6.50      1.17 o 
   7   9  10        0.35        0.31      0.44 o 
   8   9  10        0.50        0.64      0.37 o 
  -1  10  10        2.08        3.06      1.01 o 
   0  10  10        2.86        2.55      0.89 o 
   1  10  10        0.65        0.50      0.63 o 
   2  10  10       63.44       71.40      3.62 o 
   3  10  10        7.54        9.86      1.42 o 
   4  10  10        6.03        5.80      1.15 o 
   5  10  10        9.98       11.71      1.51 o 
   6  10  10       13.03       13.48      1.66 o 
   7  10  10        1.39        1.40      0.85 o 
   0  11  10        1.50        0.27      0.60 o 
   1  11  10       12.35       18.30      1.94 o 
   2  11  10       23.98       23.06      2.17 o 
   3  11  10        3.50        7.54      1.46 o 
   4  11  10       20.26       22.33      2.23 o 
   5  11  10        0.04        0.36      0.70 o 
  -4  -8  11        0.06        0.66      0.62 o 
  -3  -8  11        7.96        6.92      1.26 o 
  -2  -8  11        0.06       -0.52      0.77 o 
  -1  -8  11        0.00        0.53      0.71 o 
  -6  -7  11       84.19       83.41      4.16 o 
  -5  -7  11        0.82        0.52      0.78 o 
  -4  -7  11        8.97        8.67      1.17 o 
  -3  -7  11        0.00        0.53      0.54 o 
  -2  -7  11        9.78       11.11      1.03 o 
  -1  -7  11        4.58        3.99      0.68 o 
   0  -7  11        3.08        3.35      0.66 o 
   1  -7  11       34.88       46.87      3.16 o 
  -7  -6  11        1.51        0.34      0.66 o 
  -6  -6  11        6.65        6.01      1.19 o 
  -5  -6  11       13.92       14.94      1.19 o 
  -4  -6  11       28.29       25.86      1.63 o 
  -3  -6  11        3.23        3.96      0.64 o 
  -2  -6  11       18.85       19.42      1.24 o 
  -1  -6  11        4.27        4.33      0.66 o 
   0  -6  11        6.22        7.89      1.32 o 
   1  -6  11        6.86        8.44      1.34 o 
   2  -6  11       39.14       47.33      3.08 o 
  -7  -5  11        0.25        1.52      0.87 o 
  -6  -5  11       16.95       17.13      1.80 o 
  -5  -5  11        2.08        3.88      0.99 o 
  -4  -5  11       12.96       11.60      1.43 o 
  -3  -5  11        5.66        5.78      0.69 o 
  -2  -5  11       13.97       13.61      0.79 o 
  -1  -5  11       53.55       58.89      2.58 o 
   0  -5  11       11.11       11.41      1.36 o 
   1  -5  11        0.69        1.24      0.65 o 
   2  -5  11        1.22        1.81      0.89 o 
   3  -5  11        6.74        7.03      1.22 o 
   4  -5  11       15.03       18.07      1.91 o 
  -7  -4  11       21.60       17.23      1.94 o 
  -6  -4  11       12.78       16.02      1.72 o 
  -5  -4  11        2.27        4.20      0.95 o 
  -4  -4  11        0.17        0.85      0.61 o 
  -3  -4  11       18.88       16.03      1.55 o 
  -2  -4  11        6.39        5.72      0.62 o 
  -1  -4  11        6.64        7.89      0.72 o 
   0  -4  11        5.45        5.95      1.03 o 
   1  -4  11        4.93        3.29      0.82 o 
   2  -4  11        0.78        1.20      0.77 o 
   3  -4  11       11.10       13.24      1.56 o 
   4  -4  11       75.95       80.94      4.00 o 
   5  -4  11        4.86        6.03      0.79 o 
  -8  -3  11        0.93        0.32      0.65 o 
  -7  -3  11        2.78        3.52      0.72 o 
  -6  -3  11        1.78        4.12      0.98 o 
  -5  -3  11       32.31       34.13      2.30 o 
  -4  -3  11       28.46       27.67      1.97 o 
  -3  -3  11       22.09       18.06      1.60 o 
  -2  -3  11        4.98        5.10      0.89 o 
  -1  -3  11        7.78        6.13      0.45 o 
   0  -3  11        0.03        0.72      0.51 o 
   1  -3  11       19.43       18.57      1.59 o 
   2  -3  11       11.30        9.19      0.76 o 
   3  -3  11       12.56       13.58      0.98 o 
   4  -3  11        5.04        6.16      1.06 o 
   5  -3  11       91.68      101.39      2.98 o 
   6  -3  11       31.69       34.63      2.62 o 
  -8  -2  11        5.13        4.23      0.83 o 
  -7  -2  11        1.68        3.94      0.73 o 
  -6  -2  11       12.28       10.38      0.95 o 
  -5  -2  11        2.78        3.25      0.61 o 
  -4  -2  11        1.00        0.51      0.34 o 
  -3  -2  11       19.35       19.97      1.84 o 
  -2  -2  11        2.48        2.50      0.70 o 
  -1  -2  11       40.22       35.00      2.08 o 
   0  -2  11        0.31       -0.10      0.45 o 
   1  -2  11        4.26        3.53      0.48 o 
   2  -2  11       38.50       32.86      1.35 o 
   3  -2  11       13.90       15.15      0.98 o 
   4  -2  11       18.41       19.55      1.65 o 
   5  -2  11       71.26       75.06      3.55 o 
   6  -2  11        0.74        0.97      0.81 o 
  -8  -1  11       11.81       11.93      3.27 o 
  -7  -1  11        0.90        1.36      0.54 o 
  -6  -1  11        0.67        1.54      0.53 o 
  -5  -1  11        0.06       -0.03      0.42 o 
  -4  -1  11        4.23        3.52      0.77 o 
  -3  -1  11       32.15       33.59      1.40 o 
  -2  -1  11       65.80       67.88      4.88 o 
  -1  -1  11        7.43        5.94      0.53 o 
   0  -1  11      128.09      119.02      2.47 o 
   1  -1  11       11.22        7.65      0.65 o 
   2  -1  11       48.32       42.49      1.52 o 
   3  -1  11        2.98        1.87      0.58 o 
   4  -1  11        3.73        2.30      0.67 o 
   5  -1  11        4.72        4.69      0.96 o 
   6  -1  11       17.61       18.46      1.84 o 
   7  -1  11        0.05        0.69      0.67 o 
  -7   0  11       27.87       33.81      1.90 o 
  -6   0  11        0.14        0.23      0.38 o 
  -5   0  11       15.53       13.56      1.00 o 
  -4   0  11        4.32        4.92      0.62 o 
  -3   0  11        0.27       -0.22      0.81 o 
  -2   0  11        2.37        3.01      0.64 o 
  -1   0  11       16.54       17.28      0.86 o 
   0   0  11        0.77        1.20      0.28 o 
   1   0  11        5.76        5.81      0.54 o 
   2   0  11       31.55       29.39      1.20 o 
   3   0  11      183.53      140.61      2.68 o 
   4   0  11       35.88       28.32      1.89 o 
   5   0  11        2.63        2.47      0.78 o 
   6   0  11        0.75        0.21      0.62 o 
   7   0  11        3.08        2.89      0.91 o 
  -7   1  11        6.25        6.33      1.23 o 
  -6   1  11        3.67        3.94      0.67 o 
  -5   1  11        0.13        0.18      0.45 o 
  -4   1  11        0.01        0.19      0.33 o 
  -3   1  11       58.83       62.35      1.90 o 
  -2   1  11        0.20        0.09      0.27 o 
  -1   1  11        2.27        1.40      0.42 o 
   0   1  11      279.06      270.83      4.07 o 
   1   1  11       32.09       31.62      1.68 o 
   2   1  11      154.98      131.25      2.71 o 
   3   1  11       33.54       34.16      1.05 o 
   4   1  11        8.54        8.11      1.07 o 
   5   1  11        2.28        0.68      0.62 o 
   6   1  11       17.91       18.16      1.73 o 
   7   1  11        1.50        1.87      0.75 o 
   8   1  11        1.07        2.21      0.90 o 
  -7   2  11        0.05        1.20      0.79 o 
  -6   2  11        0.04       -0.25      0.66 o 
  -5   2  11        2.25        1.53      0.45 o 
  -4   2  11        4.58        3.76      0.51 o 
  -3   2  11       12.15        9.79      0.99 o 
  -2   2  11        0.00       -0.47      0.47 o 
  -1   2  11        0.54        0.99      0.40 o 
   0   2  11       96.51      100.01      3.02 o 
   1   2  11      178.50      169.01      4.22 o 
   2   2  11      278.44      271.50      8.04 o 
   3   2  11       28.90       26.00      0.90 o 
   4   2  11      199.56      186.80      7.85 o 
   5   2  11       35.16       34.83      2.18 o 
   6   2  11        2.57        2.58      0.88 o 
   7   2  11       11.65       11.65      1.47 o 
   8   2  11        2.32        2.89      0.96 o 
  -7   3  11        0.57       -0.17      0.74 o 
  -6   3  11       22.93       26.54      1.47 o 
  -5   3  11       10.41        8.51      0.81 o 
  -4   3  11        8.58       11.40      0.86 o 
  -3   3  11        3.24        3.09      0.69 o 
  -2   3  11      106.52      106.53      3.35 o 
  -1   3  11       11.85       14.48      1.05 o 
   0   3  11        7.79        9.14      0.63 o 
   1   3  11       36.85       37.76      1.26 o 
   2   3  11      799.66      747.11      9.34 o 
   3   3  11      181.01      172.27      2.43 o 
   4   3  11      261.88      257.74      4.40 o 
   5   3  11       30.79       30.13      2.05 o 
   6   3  11        0.06        0.02      0.62 o 
   7   3  11        2.72        1.87      0.82 o 
   8   3  11        1.05        1.67      0.89 o 
  -6   4  11       43.19       42.38      2.67 o 
  -5   4  11       47.39       41.75      2.51 o 
  -4   4  11       28.69       29.16      1.43 o 
  -3   4  11        9.66       10.88      0.68 o 
  -2   4  11        6.92        8.90      2.14 o 
  -1   4  11      247.85      233.25      4.45 o 
   0   4  11       30.95       25.64      1.11 o 
   1   4  11      102.67       86.57      1.94 o 
   2   4  11      251.87      272.65      4.14 o 
   3   4  11       45.93       45.95      2.17 o 
   4   4  11      299.65      285.16      4.47 o 
   5   4  11       71.02       71.51      1.66 o 
   6   4  11        4.13        5.23      0.67 o 
   7   4  11        7.10        8.07      0.84 o 
   8   4  11        0.00       -0.30      0.41 o 
   9   4  11        0.08       -0.86      0.86 o 
  -6   5  11        3.66        6.20      1.20 o 
  -5   5  11        6.99        5.77      1.11 o 
  -4   5  11       59.57       56.06      3.70 o 
  -3   5  11      102.78      100.53      2.70 o 
  -2   5  11       53.02       49.46      2.86 o 
  -1   5  11        0.97        0.08      0.49 o 
   0   5  11        6.26        5.28      0.88 o 
   1   5  11       27.94       18.14      1.44 o 
   2   5  11       23.50       20.80      1.55 o 
   3   5  11       79.92       64.24      2.77 o 
   4   5  11       36.43       38.11      1.32 o 
   5   5  11       19.31       18.75      1.12 o 
   6   5  11       26.59       24.72      1.01 o 
   7   5  11        5.07        5.82      0.68 o 
   8   5  11        2.73        3.56      0.69 o 
   9   5  11        0.44        2.37      0.83 o 
  -5   6  11        2.20        3.24      0.90 o 
  -4   6  11        5.53        4.61      1.04 o 
  -3   6  11       22.15       22.96      1.31 o 
  -2   6  11        2.07        1.72      0.43 o 
  -1   6  11       37.09       32.55      2.07 o 
   0   6  11       56.35       53.01      2.61 o 
   1   6  11      101.17       75.96      3.17 o 
   2   6  11       13.90       10.13      1.20 o 
   3   6  11       29.59       24.12      1.71 o 
   4   6  11       18.12       18.94      1.52 o 
   5   6  11        3.56        3.85      0.51 o 
   6   6  11        0.98        1.31      0.33 o 
   7   6  11       20.49       18.26      1.50 o 
   8   6  11        2.76        3.20      0.68 o 
   9   6  11        2.91        2.97      0.91 o 
  -4   7  11        0.00       -0.27      0.72 o 
  -3   7  11        4.22        4.71      0.70 o 
  -2   7  11        0.37        0.93      0.45 o 
  -1   7  11        0.04        1.05      0.67 o 
   0   7  11        9.70       13.00      1.35 o 
   1   7  11       12.81       11.35      1.27 o 
   2   7  11        0.01        0.06      0.55 o 
   3   7  11      104.31       87.44      3.55 o 
   4   7  11       39.36       37.41      2.35 o 
   5   7  11       11.87       10.93      1.27 o 
   6   7  11        0.21        0.74      0.34 o 
   7   7  11        3.89        4.52      0.57 o 
   8   7  11        1.37        2.32      0.56 o 
   9   7  11        0.25       -0.29      0.62 o 
  -3   8  11        0.16        0.33      0.68 o 
  -2   8  11       16.52       15.92      1.17 o 
  -1   8  11        0.00        0.51      0.65 o 
   0   8  11        1.55        1.98      0.71 o 
   1   8  11        8.91        8.93      1.21 o 
   2   8  11       43.12       35.15      2.30 o 
   3   8  11        1.43        2.83      0.90 o 
   4   8  11        6.35        7.09      1.17 o 
   5   8  11       23.34       22.33      1.86 o 
   6   8  11       23.20       20.41      1.82 o 
   7   8  11        1.66        1.38      0.42 o 
   8   8  11        0.27       -0.04      0.43 o 
  -2   9  11        2.23        3.74      1.17 o 
  -1   9  11        4.75        3.85      0.95 o 
   0   9  11      104.50      109.38      4.44 o 
   1   9  11       12.50       12.95      1.55 o 
   2   9  11        3.38        5.57      1.09 o 
   3   9  11        0.02        0.05      0.60 o 
   4   9  11        6.11       11.60      1.48 o 
   5   9  11        3.68        2.59      0.82 o 
   6   9  11        3.05        3.61      1.01 o 
   7   9  11        0.00        0.42      0.41 o 
   8   9  11        0.01       -0.47      0.47 o 
  -1  10  11       19.96       22.60      2.03 o 
   0  10  11       10.63       13.52      1.61 o 
   1  10  11        0.84        1.81      0.92 o 
   2  10  11       14.65       18.76      1.86 o 
   3  10  11        3.80        4.80      1.13 o 
   4  10  11        1.73        2.11      0.92 o 
   5  10  11        3.03        3.20      0.88 o 
   6  10  11       16.46       17.84      1.89 o 
   7  10  11       13.95       14.60      1.22 o 
   0  11  11        1.59        2.39      0.91 o 
   1  11  11       29.91       31.29      2.49 o 
   2  11  11        0.03        0.17      0.69 o 
   3  11  11        0.12       -0.36      0.66 o 
   4  11  11        0.61        2.53      1.00 o 
  -5  -7  12        0.85        1.30      0.70 o 
  -4  -7  12        0.03        0.08      0.66 o 
  -3  -7  12        1.73        1.42      0.77 o 
  -2  -7  12        0.03       -0.07      0.67 o 
  -1  -7  12        0.79        1.21      0.80 o 
  -6  -6  12        5.87        4.80      0.78 o 
  -5  -6  12        0.78        1.29      0.47 o 
  -4  -6  12       13.27       12.41      1.07 o 
  -3  -6  12       15.65       19.50      1.88 o 
  -2  -6  12        0.05        0.12      0.57 o 
  -1  -6  12        8.31       10.71      1.53 o 
   0  -6  12       12.70       17.70      1.90 o 
   1  -6  12        1.17        1.65      0.88 o 
  -6  -5  12        1.56        1.25      0.84 o 
  -5  -5  12       12.22       13.71      1.61 o 
  -4  -5  12        8.92        8.85      0.91 o 
  -3  -5  12        7.18        7.47      0.80 o 
  -2  -5  12        1.74        1.21      0.61 o 
  -1  -5  12        1.80        2.25      0.79 o 
   0  -5  12        1.05        1.77      0.74 o 
   1  -5  12        1.47        3.46      0.98 o 
   2  -5  12       55.08       60.66      3.49 o 
   3  -5  12        1.53        1.64      0.92 o 
  -7  -4  12       43.38       50.37      3.24 o 
  -6  -4  12       20.70       24.36      2.18 o 
  -5  -4  12       11.43       14.46      1.61 o 
  -4  -4  12       14.37       17.00      1.71 o 
  -3  -4  12       25.07       28.10      2.11 o 
  -2  -4  12        0.00       -0.60      0.60 o 
  -1  -4  12        8.29        9.85      1.28 o 
   0  -4  12        0.18       -0.42      0.53 o 
   1  -4  12        7.41        5.54      1.07 o 
   2  -4  12       38.10       41.39      2.75 o 
   3  -4  12       69.41       78.08      3.89 o 
   4  -4  12       41.32       42.03      2.93 o 
  -7  -3  12        4.86        6.86      1.30 o 
  -6  -3  12        0.57        2.25      0.79 o 
  -5  -3  12       11.64       10.71      1.38 o 
  -4  -3  12        5.48        7.78      1.14 o 
  -3  -3  12        0.49        0.64      0.52 o 
  -2  -3  12        0.64        0.47      0.54 o 
  -1  -3  12        2.94        2.46      0.77 o 
   0  -3  12        8.92        8.84      1.18 o 
   1  -3  12        0.11       -0.45      0.53 o 
   2  -3  12       30.31       27.03      2.07 o 
   3  -3  12       25.92       24.98      2.07 o 
   4  -3  12       16.34       18.26      1.64 o 
   5  -3  12       14.65       15.10      1.70 o 
  -7  -2  12        0.32        1.16      0.60 o 
  -6  -2  12        0.18        0.63      1.11 o 
  -5  -2  12       21.55       20.47      2.22 o 
  -4  -2  12        1.02        0.30      0.57 o 
  -3  -2  12        7.36        5.91      0.64 o 
  -2  -2  12       61.88       56.50      2.77 o 
  -1  -2  12        0.89        1.00      0.56 o 
   0  -2  12       41.33       37.55      2.25 o 
   1  -2  12        1.25        1.49      0.65 o 
   2  -2  12        0.41        0.40      0.36 o 
   3  -2  12        0.68        1.18      0.43 o 
   4  -2  12        9.20        9.90      0.92 o 
   5  -2  12        4.14        5.23      1.12 o 
   6  -2  12        2.33        3.69      1.07 o 
  -7  -1  12        2.16        2.27      0.93 o 
  -6  -1  12        0.29        0.41      0.52 o 
  -5  -1  12       12.32       10.49      0.92 o 
  -4  -1  12       47.45       45.34      2.98 o 
  -3  -1  12       70.54       67.54      2.07 o 
  -2  -1  12       35.39       31.17      1.29 o 
  -1  -1  12       79.97       80.07      3.19 o 
   0  -1  12       48.57       41.93      2.79 o 
   1  -1  12      286.02      241.92      4.19 o 
   2  -1  12        0.07        1.43      0.42 o 
   3  -1  12        2.70        1.20      0.42 o 
   4  -1  12        0.68        0.85      0.57 o 
   5  -1  12        0.02        0.85      0.61 o 
   6  -1  12        6.97        6.75      1.19 o 
  -7   0  12        0.18       -0.17      0.75 o 
  -6   0  12        0.55        0.30      0.38 o 
  -5   0  12        1.30        2.87      0.55 o 
  -4   0  12       10.48        8.91      1.37 o 
  -3   0  12        5.03        4.75      0.60 o 
  -2   0  12      382.55      379.97      7.24 o 
  -1   0  12      315.84      315.73      8.83 o 
   0   0  12      319.88      303.28      7.02 o 
   1   0  12       27.75       28.37      1.19 o 
   2   0  12       95.51       86.68      2.27 o 
   3   0  12      101.07       79.02      2.52 o 
   4   0  12       20.55       17.72      1.56 o 
   5   0  12        1.82        3.28      0.90 o 
   6   0  12        0.25       -0.77      0.77 o 
   7   0  12        1.73        2.18      0.81 o 
  -7   1  12        0.01        0.04      0.48 o 
  -6   1  12        8.85        8.87      0.93 o 
  -5   1  12        7.60        6.19      0.75 o 
  -4   1  12        9.27        8.25      0.76 o 
  -3   1  12        4.42        4.51      0.54 o 
  -2   1  12       36.32       37.09      1.38 o 
  -1   1  12      147.07      141.17      2.80 o 
   0   1  12      429.64      408.45      6.28 o 
   1   1  12       21.10       19.85      1.36 o 
   2   1  12      193.50      173.92      7.52 o 
   3   1  12        4.53        2.70      0.37 o 
   4   1  12       28.66       26.93      1.86 o 
   5   1  12       20.86       17.17      1.62 o 
   6   1  12        3.54        3.29      0.90 o 
   7   1  12        9.98        6.94      1.21 o 
  -7   2  12        0.61        1.03      0.79 o 
  -6   2  12        1.08        0.35      0.39 o 
  -5   2  12        1.30        0.65      0.38 o 
  -4   2  12        9.14        8.33      0.80 o 
  -3   2  12        1.98        2.48      0.62 o 
  -2   2  12        2.66        2.36      0.46 o 
  -1   2  12        0.16        0.44      0.40 o 
   0   2  12      674.31      616.56     11.40 o 
   1   2  12      169.92      165.94      4.37 o 
   2   2  12       98.08       96.92      2.30 o 
   3   2  12        1.08        0.95      0.30 o 
   4   2  12        5.01        4.76      0.45 o 
   5   2  12       13.19       13.12      1.40 o 
   6   2  12        7.15        5.09      1.07 o 
   7   2  12        4.26        6.06      1.15 o 
   8   2  12        0.36        0.05      0.69 o 
  -6   3  12        1.78        2.68      0.85 o 
  -5   3  12        3.03        2.18      0.40 o 
  -4   3  12        7.11        8.10      0.73 o 
  -3   3  12       43.73       40.16      2.16 o 
  -2   3  12        0.16        0.82      0.46 o 
  -1   3  12       25.91       19.35      1.31 o 
   0   3  12      137.23      148.49      6.82 o 
   1   3  12        0.09        0.16      0.65 o 
   2   3  12      719.11      680.38     11.63 o 
   3   3  12       28.23       28.25      1.14 o 
   4   3  12       10.79       10.71      0.62 o 
   5   3  12       17.66       17.00      1.58 o 
   6   3  12       12.41       12.50      1.49 o 
   7   3  12        0.66        2.08      0.79 o 
   8   3  12       31.05       32.16      2.55 o 
  -6   4  12        4.30        2.80      0.84 o 
  -5   4  12        8.01        8.33      0.85 o 
  -4   4  12        1.06        0.48      0.44 o 
  -3   4  12       59.82       62.35      1.97 o 
  -2   4  12       10.02        9.94      0.77 o 
  -1   4  12        3.48        5.26      1.04 o 
   0   4  12       56.30       56.81      1.64 o 
   1   4  12      144.23      127.56      5.17 o 
   2   4  12       14.63       13.08      1.23 o 
   3   4  12       42.18       38.48      2.11 o 
   4   4  12       70.78       64.01      2.70 o 
   5   4  12       88.47       84.72      2.35 o 
   6   4  12       13.43       12.40      1.04 o 
   7   4  12        0.00       -0.16      0.38 o 
   8   4  12        2.70        3.04      0.65 o 
  -6   5  12        0.00       -0.48      0.74 o 
  -5   5  12        2.21        2.14      0.84 o 
  -4   5  12        4.00        3.13      0.58 o 
  -3   5  12        0.06        0.64      0.75 o 
  -2   5  12       13.98       14.98      1.45 o 
  -1   5  12       57.40       47.48      2.53 o 
   0   5  12        0.06        0.36      0.66 o 
   1   5  12        1.01       -0.03      0.63 o 
   2   5  12        8.10        9.73      1.13 o 
   3   5  12        2.92        1.52      0.61 o 
   4   5  12        4.16        3.14      0.71 o 
   5   5  12       12.94       10.51      1.35 o 
   6   5  12       13.01       11.79      1.41 o 
   7   5  12       12.18       10.46      1.42 o 
   8   5  12        0.01       -0.29      0.41 o 
   9   5  12        0.00        0.52      0.51 o 
  -5   6  12        3.26        4.53      1.01 o 
  -4   6  12        6.75        8.43      1.33 o 
  -3   6  12        0.27        0.20      0.43 o 
  -2   6  12        5.58        6.40      0.97 o 
  -1   6  12       85.39       75.30      3.31 o 
   0   6  12       39.16       36.04      2.19 o 
   1   6  12       61.71       46.21      2.51 o 
   2   6  12        6.01        4.60      0.80 o 
   3   6  12        0.77        2.32      0.71 o 
   4   6  12        1.69        1.44      0.57 o 
   5   6  12       22.82       23.56      1.75 o 
   6   6  12        0.08        0.00      0.34 o 
   7   6  12        0.02       -0.12      0.64 o 
   8   6  12        0.99        1.11      0.72 o 
  -4   7  12        1.05        2.14      0.75 o 
  -3   7  12        6.98        6.74      0.84 o 
  -2   7  12       12.56       13.03      1.05 o 
  -1   7  12        3.34        3.35      0.85 o 
   0   7  12       13.20       16.28      1.54 o 
   1   7  12       84.66       78.02      3.42 o 
   2   7  12      153.00      137.31      4.76 o 
   3   7  12        0.36        0.19      0.54 o 
   4   7  12        8.78        5.99      0.98 o 
   5   7  12        4.92        4.70      1.00 o 
   6   7  12        0.74        1.47      0.49 o 
   7   7  12        4.53        4.06      0.94 o 
   8   7  12        0.39        0.64      0.73 o 
  -3   8  12        1.17        2.02      1.00 o 
  -2   8  12       39.07       41.67      1.93 o 
  -1   8  12       47.16       48.10      2.82 o 
   0   8  12       41.84       43.79      2.66 o 
   1   8  12       26.07       26.65      2.05 o 
   2   8  12       83.24       87.59      3.80 o 
   3   8  12      104.11       98.37      4.07 o 
   4   8  12        6.97        6.38      1.07 o 
   5   8  12        5.48        6.90      1.14 o 
   6   8  12        2.56        2.09      0.65 o 
   7   8  12        1.22        0.88      0.66 o 
   8   8  12       17.76       17.54      1.88 o 
  -1   9  12        1.51        2.66      1.00 o 
   0   9  12        8.00       11.98      1.52 o 
   1   9  12        6.19        9.20      1.43 o 
   2   9  12        2.01        4.66      1.01 o 
   3   9  12       24.70       23.68      2.05 o 
   4   9  12       35.64       38.88      2.59 o 
   5   9  12        4.36        3.19      0.85 o 
   6   9  12        7.28        8.89      1.29 o 
   7   9  12        1.25        1.59      0.52 o 
  -1  10  12       31.94       36.38      2.60 o 
   0  10  12        3.42        6.07      1.19 o 
   1  10  12        0.22        0.79      0.66 o 
   2  10  12       12.60       16.55      1.86 o 
   3  10  12        5.19        5.28      1.15 o 
   4  10  12        0.39        0.04      0.65 o 
   5  10  12        6.06        6.32      1.25 o 
   6  10  12        3.56        4.79      1.15 o 
   7  10  12        0.23        0.96      0.69 o 
  -5  -6  13        0.17        0.35      1.06 o 
  -4  -6  13        0.46       -0.09      0.76 o 
  -3  -6  13        2.86        2.56      0.83 o 
  -2  -6  13        1.80        0.65      0.63 o 
  -1  -6  13        7.25        8.74      1.41 o 
   0  -6  13       48.13       52.75      3.31 o 
  -6  -5  13        0.56        0.97      0.81 o 
  -5  -5  13        5.93        4.43      0.99 o 
  -4  -5  13        0.24        0.08      0.97 o 
  -3  -5  13        0.01        0.29      0.63 o 
  -2  -5  13        4.48        3.81      1.00 o 
  -1  -5  13       13.27       16.44      1.77 o 
   0  -5  13        7.88        9.63      1.40 o 
   1  -5  13      122.43      140.49      5.48 o 
   2  -5  13       84.37       95.88      4.56 o 
  -6  -4  13        1.99        3.51      0.99 o 
  -5  -4  13        3.65        3.87      1.06 o 
  -4  -4  13        8.91       12.51      1.54 o 
  -3  -4  13        0.07        0.35      0.59 o 
  -2  -4  13        0.56       -0.13      0.52 o 
  -1  -4  13        8.17       10.25      1.38 o 
   0  -4  13       26.94       32.68      2.38 o 
   1  -4  13       22.90       21.70      2.00 o 
   2  -4  13        0.01       -0.17      0.58 o 
   3  -4  13       59.00       67.37      3.71 o 
  -7  -3  13       23.59       25.97      2.44 o 
  -6  -3  13       10.81       16.51      1.89 o 
  -5  -3  13        7.06        9.64      1.34 o 
  -4  -3  13       25.48       26.18      2.08 o 
  -3  -3  13       15.99       17.28      1.67 o 
  -2  -3  13        9.38       10.61      1.33 o 
  -1  -3  13       12.88       13.18      1.45 o 
   0  -3  13        0.03        0.79      0.52 o 
   1  -3  13        8.45        9.33      1.32 o 
   2  -3  13        4.65        4.34      0.92 o 
   3  -3  13        0.47        0.86      0.68 o 
   4  -3  13        4.59        4.67      1.04 o 
  -7  -2  13        3.02        3.13      0.77 o 
  -6  -2  13       24.96       23.66      1.51 o 
  -5  -2  13       21.64       22.81      1.40 o 
  -4  -2  13        1.68        1.88      0.45 o 
  -3  -2  13        9.82        7.35      1.10 o 
  -2  -2  13       15.75       18.95      1.65 o 
  -1  -2  13      117.52      102.97      3.98 o 
   0  -2  13        8.90        6.89      1.01 o 
   1  -2  13       11.15        9.25      1.26 o 
   2  -2  13        1.72        2.26      0.73 o 
   3  -2  13        8.76        9.97      0.88 o 
   4  -2  13        8.61       10.01      0.96 o 
   5  -2  13       22.86       23.78      1.53 o 
   6  -2  13        0.05        0.49      0.68 o 
  -7  -1  13        3.76        3.15      0.66 o 
  -6  -1  13        0.42        0.99      0.48 o 
  -5  -1  13        2.21        1.56      0.51 o 
  -4  -1  13       60.69       59.73      2.12 o 
  -3  -1  13       15.57       14.80      1.09 o 
  -2  -1  13       11.42       11.52      0.81 o 
  -1  -1  13       30.40       31.87      2.03 o 
   0  -1  13        9.63        7.92      1.06 o 
   1  -1  13       35.90       30.48      1.61 o 
   2  -1  13       94.27       81.05      2.31 o 
   3  -1  13        4.04        1.91      0.45 o 
   4  -1  13        1.88        1.91      0.46 o 
   5  -1  13        7.35        9.03      1.27 o 
   6  -1  13        7.31        7.62      1.24 o 
  -7   0  13        2.06        1.17      0.53 o 
  -6   0  13        0.44        0.45      0.45 o 
  -5   0  13        0.21        1.16      0.53 o 
  -4   0  13       66.66       56.90      2.06 o 
  -3   0  13        0.52        0.45      0.39 o 
  -2   0  13       51.66       52.88      1.76 o 
  -1   0  13      186.77      178.43      9.61 o 
   0   0  13        4.29        3.55      0.75 o 
   1   0  13       38.39       31.16      1.30 o 
   2   0  13        1.06        1.23      0.40 o 
   3   0  13        3.94        4.87      1.06 o 
   4   0  13        8.31        7.28      0.81 o 
   5   0  13        1.25        0.57      0.66 o 
   6   0  13        0.90        1.78      0.92 o 
  -7   1  13        1.19        0.43      0.75 o 
  -6   1  13        1.03        1.34      0.52 o 
  -5   1  13        0.97        0.86      0.46 o 
  -4   1  13        3.24        3.14      1.46 o 
  -3   1  13       12.04       10.66      0.83 o 
  -2   1  13      379.91      358.28      5.63 o 
  -1   1  13       75.49       78.72      4.26 o 
   0   1  13        0.03        0.19      0.46 o 
   1   1  13        7.85        6.46      0.89 o 
   2   1  13        4.52        4.31      0.54 o 
   3   1  13       23.99       21.93      0.93 o 
   4   1  13        1.35        1.85      0.47 o 
   5   1  13        2.60        3.99      0.96 o 
   6   1  13        1.99        3.68      0.98 o 
   7   1  13        8.26        8.73      1.38 o 
  -6   2  13        0.17       -0.35      0.44 o 
  -5   2  13       15.31       14.96      1.13 o 
  -4   2  13        1.37        0.96      0.51 o 
  -3   2  13       27.25       23.18      1.21 o 
  -2   2  13       83.15       84.76      2.25 o 
  -1   2  13       11.93       14.14      1.39 o 
   0   2  13      417.77      378.34      5.48 o 
   1   2  13       61.67       59.84      2.47 o 
   2   2  13       15.40       14.27      0.88 o 
   3   2  13       12.93       14.70      0.75 o 
   4   2  13        1.03        0.55      0.38 o 
   5   2  13        6.26        4.32      0.89 o 
   6   2  13       27.19       30.22      2.32 o 
   7   2  13        0.91        1.71      0.91 o 
  -6   3  13        3.76        3.63      1.04 o 
  -5   3  13       15.44       18.55      1.26 o 
  -4   3  13        1.65        1.38      0.63 o 
  -3   3  13        3.02        2.12      0.57 o 
  -2   3  13        1.60        1.67      0.53 o 
  -1   3  13      100.13       88.49      3.05 o 
   0   3  13      141.54      142.87      3.00 o 
   1   3  13        0.04        0.29      0.52 o 
   2   3  13       14.13       11.08      0.75 o 
   3   3  13        4.75        3.61      0.47 o 
   4   3  13       17.06       18.29      1.02 o 
   5   3  13       66.92       66.92      2.15 o 
   6   3  13       13.07       11.25      1.42 o 
   7   3  13        1.26        1.08      0.78 o 
  -5   4  13        6.27        5.55      0.75 o 
  -4   4  13       20.23       19.01      0.98 o 
  -3   4  13        9.12        8.47      0.78 o 
  -2   4  13        3.72        3.19      0.77 o 
  -1   4  13        5.23        3.58      0.50 o 
   0   4  13        0.33        0.73      0.49 o 
   1   4  13        0.20       -0.01      0.53 o 
   2   4  13       63.89       65.36      2.88 o 
   3   4  13       11.06       12.91      1.26 o 
   4   4  13        0.07        0.32      0.44 o 
   5   4  13        0.09        0.88      0.37 o 
   6   4  13       41.78       41.62      2.68 o 
   7   4  13        0.47        1.10      0.70 o 
   8   4  13        3.27        4.65      1.11 o 
  -6   5  13        2.36        1.79      0.75 o 
  -5   5  13        0.05       -0.28      0.65 o 
  -4   5  13        0.12        0.14      0.43 o 
  -3   5  13       59.86       60.56      3.06 o 
  -2   5  13       21.28       23.39      1.90 o 
  -1   5  13       77.29       66.69      3.14 o 
   0   5  13        0.56        0.27      0.63 o 
   1   5  13        6.94        6.52      0.98 o 
   2   5  13        5.96        7.20      1.02 o 
   3   5  13      108.75       96.83      3.68 o 
   4   5  13        0.98        0.88      0.56 o 
   5   5  13        4.40        5.77      0.97 o 
   6   5  13        0.55        0.18      0.66 o 
   7   5  13        2.16        3.29      0.93 o 
   8   5  13        7.15        6.58      1.26 o 
  -5   6  13        0.04        0.81      0.82 o 
  -4   6  13        0.37       -0.42      0.66 o 
  -3   6  13        3.52        4.91      1.00 o 
  -2   6  13        4.92        7.24      1.17 o 
  -1   6  13       19.57       16.06      1.57 o 
   0   6  13       18.68       20.25      1.74 o 
   1   6  13       25.08       19.16      1.67 o 
   2   6  13       19.34       14.31      1.46 o 
   3   6  13        0.24        0.82      0.56 o 
   4   6  13        1.91        1.55      0.65 o 
   5   6  13        7.38        7.12      1.11 o 
   6   6  13        0.79        1.12      0.44 o 
   7   6  13        0.12       -0.68      0.68 o 
   8   6  13        2.05        2.46      0.89 o 
  -4   7  13       34.31       36.09      2.73 o 
  -3   7  13        4.03        6.29      1.79 o 
  -2   7  13        6.92        7.79      1.20 o 
  -1   7  13        2.26        2.19      0.69 o 
   0   7  13        1.34        2.76      0.75 o 
   1   7  13       12.87       11.72      1.36 o 
   2   7  13        0.22        0.29      0.64 o 
   3   7  13        3.45        1.70      0.68 o 
   4   7  13       12.10        9.05      1.21 o 
   5   7  13       25.39       24.03      1.94 o 
   6   7  13       25.78       25.22      1.44 o 
   7   7  13        0.02        1.76      0.83 o 
   8   7  13       13.03       15.38      1.81 o 
  -2   8  13       20.47       27.21      2.19 o 
  -1   8  13        4.88        4.27      0.90 o 
   0   8  13        0.63        0.59      0.67 o 
   1   8  13        5.40        6.16      1.08 o 
   2   8  13        3.22        3.91      0.93 o 
   3   8  13        8.58       10.14      1.36 o 
   4   8  13       37.90       39.38      2.59 o 
   5   8  13        2.27        2.79      0.86 o 
   6   8  13        0.34        0.55      0.57 o 
   7   8  13        1.00        0.92      0.52 o 
  -2   9  13       10.46       10.85      1.48 o 
  -1   9  13        2.57        2.26      0.79 o 
   0   9  13        6.34       10.07      1.47 o 
   1   9  13        0.91        2.30      0.96 o 
   2   9  13        2.44        1.52      0.71 o 
   3   9  13        7.02        7.84      1.32 o 
   4   9  13        4.22        6.54      1.24 o 
   5   9  13        1.45        2.69      0.98 o 
   6   9  13        7.09        5.93      1.13 o 
   7   9  13       18.72       19.20      1.66 o 
  -1  10  13        0.19        1.16      0.74 o 
   0  10  13        1.48        1.55      0.75 o 
   1  10  13        4.13        2.59      0.78 o 
   2  10  13        0.13       -0.94      0.94 o 
   3  10  13        0.34        0.12      0.67 o 
   4  10  13        8.31       11.68      1.67 o 
   5  10  13        2.11        3.45      1.03 o 
   6  10  13        0.03       -0.33      0.64 o 
  -4  -5  14        0.00        1.18      0.75 o 
  -3  -5  14        1.03        0.72      0.62 o 
  -2  -5  14        0.52        1.23      0.69 o 
  -1  -5  14        0.28       -0.87      0.87 o 
   0  -5  14       25.76       28.74      2.46 o 
   1  -5  14        4.40        6.26      1.24 o 
  -5  -4  14        1.81        0.67      0.65 o 
  -4  -4  14        7.19        8.16      1.39 o 
  -3  -4  14       11.15       10.88      1.50 o 
  -2  -4  14        8.54        8.15      1.32 o 
  -1  -4  14       36.31       36.67      2.61 o 
   0  -4  14        0.62        1.06      0.76 o 
   1  -4  14        6.41        9.91      1.49 o 
   2  -4  14       65.58       73.35      3.89 o 
  -6  -3  14        3.56        4.78      1.18 o 
  -5  -3  14        2.79        1.44      0.72 o 
  -4  -3  14       12.42       12.53      1.53 o 
  -3  -3  14       33.63       30.72      2.31 o 
  -2  -3  14       13.18       12.72      1.49 o 
  -1  -3  14        0.07        0.47      0.59 o 
   0  -3  14       22.82       26.37      2.12 o 
   1  -3  14        8.85       12.02      1.48 o 
   2  -3  14        1.12        1.15      0.57 o 
   3  -3  14       42.31       50.99      3.22 o 
  -6  -2  14       36.61       44.64      2.10 o 
  -5  -2  14        6.53        6.25      0.81 o 
  -4  -2  14       20.13       22.43      1.95 o 
  -3  -2  14        0.00        0.64      0.54 o 
  -2  -2  14        8.07        6.02      1.04 o 
  -1  -2  14       41.57       32.98      2.27 o 
   0  -2  14       31.78       25.17      1.99 o 
   1  -2  14        0.24        1.45      0.77 o 
   2  -2  14        2.56        3.31      0.84 o 
   3  -2  14        0.43        0.49      0.74 o 
   4  -2  14        4.33        4.26      1.03 o 
   5  -2  14       14.46       12.65      1.54 o 
  -6  -1  14       11.31        9.15      1.04 o 
  -5  -1  14        0.23        0.71      0.45 o 
  -4  -1  14       52.91       49.66      1.97 o 
  -3  -1  14        6.47        5.47      0.66 o 
  -2  -1  14       45.07       44.33      1.67 o 
  -1  -1  14        4.08        3.11      0.78 o 
   0  -1  14       15.63       13.82      1.47 o 
   1  -1  14        1.49        0.52      0.46 o 
   2  -1  14        0.00       -0.29      0.32 o 
   3  -1  14        3.59        3.95      0.61 o 
   4  -1  14        7.36        7.74      0.84 o 
   5  -1  14       14.29       13.35      1.09 o 
   6  -1  14        0.30       -0.84      0.84 o 
  -6   0  14        0.00        0.48      0.94 o 
  -5   0  14        1.25        1.88      0.58 o 
  -4   0  14      150.88      158.41      3.74 o 
  -3   0  14       57.51       58.56      3.57 o 
  -2   0  14        8.27       10.02      0.80 o 
  -1   0  14        4.43        4.53      0.89 o 
   0   0  14       65.92       65.78      1.97 o 
   1   0  14        6.74        5.64      0.66 o 
   2   0  14        5.71        5.67      0.73 o 
   3   0  14        0.43        0.11      0.37 o 
   4   0  14        0.00        0.54      0.52 o 
   5   0  14       56.10       55.48      2.49 o 
   6   0  14       47.89       51.13      3.13 o 
  -6   1  14        0.22        0.28      0.46 o 
  -5   1  14       11.75       12.02      1.18 o 
  -4   1  14       32.56       34.19      1.90 o 
  -3   1  14        0.18        0.40      0.38 o 
  -2   1  14      313.37      284.58      4.90 o 
  -1   1  14       19.03       17.77      2.23 o 
   0   1  14       22.67       23.39      1.68 o 
   1   1  14       15.07       16.06      1.40 o 
   2   1  14       44.18       40.03      1.56 o 
   3   1  14        0.20        0.49      0.29 o 
   4   1  14       22.08       22.74      1.28 o 
   5   1  14        0.07       -0.01      0.41 o 
   6   1  14        0.07        1.16      0.68 o 
  -6   2  14        4.15        6.88      1.54 o 
  -5   2  14        3.63        2.01      0.53 o 
  -4   2  14        2.32        2.50      0.58 o 
  -3   2  14       47.02       49.51      1.83 o 
  -2   2  14       82.83       83.96      2.53 o 
  -1   2  14       41.96       39.18      1.45 o 
   0   2  14      163.25      163.45      4.66 o 
   1   2  14       12.63       12.18      1.15 o 
   2   2  14        0.58        1.31      0.55 o 
   3   2  14        0.16        0.09      0.25 o 
   4   2  14        0.22        0.29      0.36 o 
   5   2  14        1.25        1.70      0.51 o 
   6   2  14       15.40       14.86      1.67 o 
   7   2  14        8.34       10.25      1.52 o 
  -6   3  14        1.50        2.15      0.89 o 
  -5   3  14       11.50       11.82      0.86 o 
  -4   3  14        2.32        2.60      0.58 o 
  -3   3  14        0.74        1.51      0.57 o 
  -2   3  14        0.39       -0.15      0.45 o 
  -1   3  14        4.64        4.37      0.74 o 
   0   3  14       10.54       10.06      0.77 o 
   1   3  14        0.01        0.04      0.29 o 
   2   3  14        3.96        3.43      0.49 o 
   3   3  14       36.28       37.00      3.15 o 
   4   3  14        0.24        0.16      0.36 o 
   5   3  14       30.40       25.97      2.07 o 
   6   3  14        2.94        1.50      0.68 o 
   7   3  14        3.02        3.89      1.09 o 
  -5   4  14       25.62       21.30      2.00 o 
  -4   4  14       14.40       16.79      1.18 o 
  -3   4  14       23.02       22.00      1.27 o 
  -2   4  14        0.00       -0.18      0.32 o 
  -1   4  14        0.06        0.96      0.58 o 
   0   4  14       23.82       24.27      1.89 o 
   1   4  14       66.34       58.42      2.82 o 
   2   4  14        0.59        0.48      0.46 o 
   3   4  14       15.88       15.30      1.44 o 
   4   4  14       10.01       11.39      1.01 o 
   5   4  14       12.38       13.20      1.54 o 
   6   4  14       54.82       59.77      3.30 o 
   7   4  14        2.01        1.92      0.74 o 
  -5   5  14        1.33       -0.03      0.68 o 
  -4   5  14       23.32       25.28      2.11 o 
  -3   5  14       48.32       49.30      2.91 o 
  -2   5  14       28.27       26.79      2.07 o 
  -1   5  14        6.82        3.41      0.91 o 
   0   5  14        8.97        6.02      1.05 o 
   1   5  14        0.34        0.12      0.57 o 
   2   5  14       10.32        8.13      1.15 o 
   3   5  14       14.44       11.80      1.32 o 
   4   5  14        0.02        0.42      0.62 o 
   5   5  14        4.94        4.76      0.67 o 
   6   5  14        1.61        1.81      0.84 o 
   7   5  14       30.62       31.99      2.53 o 
  -4   6  14       29.38       29.02      2.26 o 
  -3   6  14       23.70       26.96      2.16 o 
  -2   6  14       11.92       15.56      1.67 o 
  -1   6  14       52.76       47.40      2.80 o 
   0   6  14       35.91       40.17      2.53 o 
   1   6  14        2.17        1.78      0.67 o 
   2   6  14       51.86       44.72      2.57 o 
   3   6  14       46.62       46.99      2.64 o 
   4   6  14       16.23       16.93      1.59 o 
   5   6  14        2.20        2.47      0.72 o 
   6   6  14        0.28        0.53      0.63 o 
   7   6  14        4.83        5.26      1.15 o 
  -3   7  14       23.37       25.68      2.18 o 
  -2   7  14        9.91       11.74      1.51 o 
  -1   7  14        2.54        1.49      0.74 o 
   0   7  14        4.23        3.98      1.00 o 
   1   7  14        0.00        0.02      0.66 o 
   2   7  14       32.23       30.21      2.22 o 
   3   7  14        2.42        3.46      0.96 o 
   4   7  14        0.59       -0.48      0.59 o 
   5   7  14        1.05        0.77      0.68 o 
   6   7  14       22.81       23.89      1.44 o 
   7   7  14        0.43        0.61      0.59 o 
  -2   8  14        8.54       10.03      1.41 o 
  -1   8  14       14.34       13.79      1.60 o 
   0   8  14        8.84        9.17      1.32 o 
   1   8  14       23.87       22.80      2.06 o 
   2   8  14        0.90        1.24      0.74 o 
   3   8  14        0.49       -0.21      0.71 o 
   4   8  14       31.16       33.07      2.40 o 
   5   8  14       31.48       30.06      2.27 o 
   6   8  14        0.80        0.79      0.77 o 
   7   8  14        1.33        0.41      0.67 o 
  -2   9  14        0.42       -0.35      0.75 o 
  -1   9  14        0.63       -0.38      0.68 o 
   0   9  14       18.93       19.37      1.97 o 
   1   9  14       37.48       39.37      2.74 o 
   2   9  14       89.26       91.85      4.27 o 
   3   9  14       63.27       58.67      3.39 o 
   4   9  14        4.33        4.86      1.14 o 
   5   9  14       19.01       21.05      2.05 o 
   6   9  14        3.06        5.90      1.28 o 
   7   9  14       15.55       18.72      1.91 o 
   1  10  14        0.68        0.37      0.75 o 
   2  10  14       43.36       40.44      2.89 o 
   3  10  14      115.57      111.64      4.89 o 
   4  10  14       83.79       93.72      4.45 o 
  -2  -5  15        1.34        1.21      0.77 o 
  -4  -4  15        2.58        1.39      0.69 o 
  -3  -4  15        0.00        0.44      0.67 o 
  -2  -4  15        9.98        7.47      1.24 o 
  -1  -4  15        1.62       -0.09      0.77 o 
   0  -4  15        0.87        1.18      0.70 o 
   1  -4  15       15.01       18.19      2.01 o 
  -5  -3  15        0.89        2.46      0.98 o 
  -4  -3  15        0.30        0.10      0.60 o 
  -3  -3  15       25.34       22.68      2.07 o 
  -2  -3  15        9.43        9.51      1.40 o 
  -1  -3  15        2.09        2.90      1.02 o 
   0  -3  15        9.34       13.03      1.65 o 
   1  -3  15        0.08       -0.16      0.63 o 
   2  -3  15       18.25       20.96      2.07 o 
   3  -3  15       11.08       13.32      1.73 o 
  -6  -2  15        3.58        0.65      0.70 o 
  -5  -2  15        9.42        9.46      1.45 o 
  -4  -2  15        0.93        1.15      0.77 o 
  -3  -2  15       40.83       46.84      2.86 o 
  -2  -2  15        5.21        6.18      1.10 o 
  -1  -2  15        6.66        4.56      0.96 o 
   0  -2  15        0.68        0.96      0.67 o 
   1  -2  15        9.20        9.31      1.36 o 
   2  -2  15        1.44        0.14      0.64 o 
   3  -2  15        0.51       -0.63      0.69 o 
   4  -2  15        0.83        1.07      0.69 o 
  -6  -1  15      102.41      111.69      3.45 o 
  -5  -1  15        5.17        6.41      0.88 o 
  -4  -1  15        0.91        2.54      0.60 o 
  -3  -1  15        5.33        5.42      0.69 o 
  -2  -1  15        6.71        4.89      0.92 o 
  -1  -1  15        7.44        7.54      1.18 o 
   0  -1  15        3.78        3.04      0.82 o 
   1  -1  15        3.37        5.20      1.04 o 
   2  -1  15        8.63        7.94      1.20 o 
   3  -1  15       46.41       45.40      2.83 o 
   4  -1  15       16.12       18.25      1.81 o 
   5  -1  15        0.17       -0.58      0.58 o 
  -6   0  15       11.69       14.78      1.34 o 
  -5   0  15        0.33        0.90      0.80 o 
  -4   0  15      102.61      106.10      3.04 o 
  -3   0  15       31.23       33.27      1.55 o 
  -2   0  15       10.69        9.52      1.20 o 
  -1   0  15        5.31        6.06      0.95 o 
   0   0  15       37.53       32.97      2.18 o 
   1   0  15        0.01        0.36      0.40 o 
   2   0  15       15.62       18.20      1.13 o 
   3   0  15        1.39        1.89      0.50 o 
   4   0  15        0.42        0.63      0.44 o 
   5   0  15        5.61        5.75      0.77 o 
   6   0  15       28.84       34.10      1.92 o 
  -6   1  15        0.21        0.43      0.49 o 
  -5   1  15        4.29        4.41      0.75 o 
  -4   1  15      106.23      105.99      3.00 o 
  -3   1  15        0.37        1.03      0.47 o 
  -2   1  15       36.94       39.58      1.60 o 
  -1   1  15       16.02       12.58      1.29 o 
   0   1  15       29.17       27.00      1.94 o 
   1   1  15        4.13        3.84      0.54 o 
   2   1  15       12.83       13.25      0.78 o 
   3   1  15        4.46        3.55      0.55 o 
   4   1  15       32.96       33.39      1.62 o 
   5   1  15        7.66       10.08      0.98 o 
   6   1  15        5.83        7.70      1.40 o 
  -6   2  15        0.52       -0.05      0.63 o 
  -5   2  15        0.39       -0.12      0.42 o 
  -4   2  15        3.69        2.13      0.55 o 
  -3   2  15        1.16        1.56      0.57 o 
  -2   2  15       67.24       63.17      2.03 o 
  -1   2  15       52.82       45.48      2.38 o 
   0   2  15       32.46       36.02      2.08 o 
   1   2  15        6.68        8.44      0.81 o 
   2   2  15        5.06        4.32      0.48 o 
   3   2  15        0.07        0.27      0.33 o 
   4   2  15        5.41        5.01      0.67 o 
   5   2  15        4.36        4.78      1.00 o 
   6   2  15        0.01        0.50      0.84 o 
  -5   3  15        4.65        4.41      0.61 o 
  -4   3  15        1.34        0.62      0.42 o 
  -3   3  15        9.53        8.40      1.49 o 
  -2   3  15       21.76       19.64      1.95 o 
  -1   3  15       32.97       28.21      1.77 o 
   0   3  15        9.84        8.88      0.80 o 
   1   3  15        0.26        0.30      0.33 o 
   2   3  15       21.97       25.12      1.84 o 
   3   3  15       14.54       16.11      1.08 o 
   4   3  15       32.92       38.37      1.67 o 
   5   3  15        3.28        3.78      1.03 o 
   6   3  15        0.00        0.58      0.56 o 
  -5   4  15       17.19       16.14      1.32 o 
  -4   4  15        4.75        4.28      1.05 o 
  -3   4  15       24.23       20.46      1.97 o 
  -2   4  15        8.23        7.15      1.23 o 
  -1   4  15        2.42        2.87      0.82 o 
   0   4  15        0.16        0.22      0.63 o 
   1   4  15        9.13        9.73      1.24 o 
   2   4  15        6.15        6.99      1.06 o 
   3   4  15        9.78       11.97      1.33 o 
   4   4  15       26.50       26.74      2.85 o 
   5   4  15       75.58       74.57      3.64 o 
   6   4  15       38.66       34.89      2.61 o 
   7   4  15       21.13       22.83      2.25 o 
  -4   5  15        0.86        0.79      0.72 o 
  -3   5  15        5.85        4.13      1.04 o 
  -2   5  15        2.46        2.87      0.86 o 
  -1   5  15       25.94       23.60      2.00 o 
   0   5  15       39.79       34.47      2.33 o 
   1   5  15        6.02        4.99      1.01 o 
   2   5  15        0.85        1.06      0.61 o 
   3   5  15        5.75        5.23      0.92 o 
   4   5  15       18.79       18.22      1.64 o 
   5   5  15       63.93       60.18      2.20 o 
   6   5  15       10.77       10.54      1.52 o 
   7   5  15       29.62       32.19      2.59 o 
  -4   6  15        2.09        2.49      0.92 o 
  -3   6  15       16.14       17.52      1.88 o 
  -2   6  15       13.00       15.82      1.74 o 
  -1   6  15        9.30       12.34      1.56 o 
   0   6  15       62.14       67.36      3.41 o 
   1   6  15        4.52        4.32      1.01 o 
   2   6  15        0.63        1.26      0.66 o 
   3   6  15        2.29        3.76      0.93 o 
   4   6  15        8.57        9.36      1.31 o 
   5   6  15        4.82        4.06      0.90 o 
   6   6  15       44.82       41.73      2.81 o 
   7   6  15        9.38        8.38      1.43 o 
  -3   7  15       28.82       28.52      2.38 o 
  -2   7  15       25.38       28.35      2.33 o 
  -1   7  15       18.22       18.62      1.85 o 
   0   7  15        0.44        1.18      0.82 o 
   1   7  15       11.14       13.52      1.59 o 
   2   7  15       39.26       39.00      2.61 o 
   3   7  15        5.32        5.80      1.01 o 
   4   7  15        9.79        8.65      1.26 o 
   5   7  15        0.35        0.94      0.72 o 
   6   7  15       21.88       27.71      2.91 o 
  -2   8  15        9.70       12.59      1.64 o 
  -1   8  15       13.37       20.10      1.98 o 
   0   8  15       19.15       24.84      2.22 o 
   1   8  15       19.89       20.59      1.98 o 
   2   8  15        1.63        1.86      0.81 o 
   3   8  15        1.79        4.39      1.04 o 
   4   8  15        0.06        0.42      0.66 o 
   5   8  15       15.75       17.93      1.82 o 
   6   8  15        5.29        4.91      0.78 o 
  -1   9  15        3.40        3.66      1.02 o 
   0   9  15        2.12        1.14      0.73 o 
   1   9  15       10.88       14.94      1.78 o 
   2   9  15       10.58       14.92      1.83 o 
   3   9  15       30.30       29.89      2.48 o 
   4   9  15        0.18        0.21      0.68 o 
   5   9  15        3.74        3.93      1.10 o 
   6   9  15       17.08       18.30      1.98 o 
  -2  -4  16        5.88        4.77      1.18 o 
  -1  -4  16        0.67        0.39      0.67 o 
  -4  -3  16        4.61        5.14      1.10 o 
  -3  -3  16        2.50        1.59      0.85 o 
  -2  -3  16        8.59        8.56      1.43 o 
  -1  -3  16       21.39       27.07      2.32 o 
   0  -3  16       13.03       14.78      1.77 o 
   1  -3  16       15.43       16.77      1.87 o 
  -5  -2  16        0.46        2.85      1.01 o 
  -4  -2  16       11.70       12.96      1.63 o 
  -3  -2  16        0.03        0.48      0.73 o 
  -2  -2  16        2.45        1.70      0.69 o 
  -1  -2  16       17.18       18.77      1.83 o 
   0  -2  16       18.41       19.57      1.92 o 
   1  -2  16       39.94       40.58      2.77 o 
   2  -2  16       33.74       39.25      2.82 o 
   3  -2  16       34.87       40.54      2.86 o 
  -5  -1  16       28.98       33.63      1.80 o 
  -4  -1  16        3.01        3.15      0.61 o 
  -3  -1  16        3.93        5.30      1.13 o 
  -2  -1  16        4.31        3.54      0.87 o 
  -1  -1  16        0.72        1.40      0.62 o 
   0  -1  16       25.34       27.58      2.17 o 
   1  -1  16        0.90        1.86      0.78 o 
   2  -1  16        0.38        0.85      0.71 o 
   3  -1  16        7.19        9.09      1.36 o 
   4  -1  16       45.13       52.42      3.25 o 
  -5   0  16        1.13        0.90      0.52 o 
  -4   0  16       52.43       55.57      2.20 o 
  -3   0  16        1.21        1.85      0.50 o 
  -2   0  16        3.18        3.61      0.82 o 
  -1   0  16        0.10        0.95      0.66 o 
   0   0  16        0.03       -0.04      0.54 o 
   1   0  16        0.53        2.47      0.83 o 
   2   0  16       30.88       32.31      2.28 o 
   3   0  16        0.58        0.23      0.49 o 
   4   0  16       17.99       17.32      1.24 o 
   5   0  16       13.89       14.42      1.24 o 
  -5   1  16        2.23        4.06      0.78 o 
  -4   1  16       14.51       16.13      1.21 o 
  -3   1  16        0.47        1.67      0.50 o 
  -2   1  16       18.02       18.21      1.65 o 
  -1   1  16       78.93       78.04      3.45 o 
   0   1  16       16.19       16.57      1.56 o 
   1   1  16       14.20       14.77      1.01 o 
   2   1  16        0.75        0.66      0.29 o 
   3   1  16       23.39       21.89      1.35 o 
   4   1  16        0.80        0.67      0.47 o 
   5   1  16        4.63        5.63      0.98 o 
   6   1  16       51.00       58.55      3.40 o 
  -5   2  16        0.83        0.13      0.45 o 
  -4   2  16        0.09       -0.03      0.76 o 
  -3   2  16        0.54        0.27      0.39 o 
  -2   2  16        3.42        4.72      0.59 o 
  -1   2  16       26.76       26.73      1.89 o 
   0   2  16      146.37      149.41      4.75 o 
   1   2  16       82.03       85.89      2.54 o 
   2   2  16       64.16       64.11      2.15 o 
   3   2  16        7.33        5.95      0.57 o 
   4   2  16        5.50        6.05      0.75 o 
   5   2  16        0.00        0.13      0.69 o 
   6   2  16       27.31       25.81      2.30 o 
  -5   3  16       12.48       11.00      0.90 o 
  -4   3  16        0.36        0.37      0.45 o 
  -3   3  16        9.48        9.25      1.31 o 
  -2   3  16        0.20        0.83      0.34 o 
  -1   3  16        5.96        5.56      0.68 o 
   0   3  16       17.19       17.91      1.67 o 
   1   3  16       47.96       52.16      2.92 o 
   2   3  16       16.08       14.71      1.51 o 
   3   3  16       34.06       35.94      1.65 o 
   4   3  16       51.88       56.76      3.13 o 
   5   3  16       28.20       30.13      2.38 o 
   6   3  16        4.36        4.16      1.05 o 
  -5   4  16        6.41        4.94      1.10 o 
  -4   4  16        0.61        0.38      1.49 o 
  -3   4  16       13.21       15.30      1.84 o 
  -2   4  16       10.20        8.54      1.38 o 
  -1   4  16        6.28        5.95      1.19 o 
   0   4  16        9.96       10.19      1.34 o 
   1   4  16        2.10        1.35      0.63 o 
   2   4  16        0.44        0.10      0.59 o 
   3   4  16        3.46        4.06      0.88 o 
   4   4  16        2.59        3.66      0.62 o 
   5   4  16       12.08       14.53      1.69 o 
   6   4  16        6.83       10.77      1.59 o 
  -4   5  16        4.47        3.96      1.01 o 
  -3   5  16        0.13       -0.17      0.68 o 
  -2   5  16        9.78       12.38      1.59 o 
  -1   5  16        0.31        0.96      0.70 o 
   0   5  16        3.55        2.84      0.98 o 
   1   5  16        9.67        8.04      1.24 o 
   2   5  16       37.17       38.34      2.49 o 
   3   5  16        6.98        6.06      1.07 o 
   4   5  16        1.36        2.12      0.76 o 
   5   5  16        8.61        8.62      1.34 o 
   6   5  16       53.82       51.46      3.24 o 
  -4   6  16        4.99        3.88      1.01 o 
  -3   6  16        3.91        4.69      1.11 o 
  -2   6  16        2.48        2.53      1.04 o 
  -1   6  16        2.81        3.50      1.02 o 
   0   6  16       12.69       14.63      1.67 o 
   1   6  16        0.24        0.01      0.67 o 
   2   6  16        1.27        1.88      0.81 o 
   3   6  16       10.09        8.44      1.29 o 
   4   6  16       79.80       81.89      3.78 o 
   5   6  16       10.49       11.35      1.75 o 
   6   6  16       20.49       19.98      2.01 o 
  -3   7  16       12.97       17.00      1.91 o 
  -2   7  16       12.50       13.87      1.69 o 
  -1   7  16       17.94       18.07      1.91 o 
   0   7  16        1.98        0.99      0.71 o 
   1   7  16        0.05       -0.31      0.82 o 
   2   7  16        0.08        0.31      0.59 o 
   3   7  16       31.05       41.16      2.75 o 
   4   7  16        4.53        4.88      1.08 o 
   5   7  16        0.38       -0.25      0.74 o 
   6   7  16       11.70       13.10      1.67 o 
  -1   8  16       11.38       11.68      1.65 o 
   0   8  16       43.83       53.05      3.29 o 
   1   8  16        1.03        1.18      0.68 o 
   2   8  16        0.00       -0.72      0.74 o 
   3   8  16        7.43        7.61      1.38 o 
   4   8  16       14.97       18.11      1.92 o 
   5   8  16        3.92        5.29      1.06 o 
   6   8  16       13.37       15.27      1.75 o 
   1   9  16       22.93       22.18      2.21 o 
   2   9  16       25.47       24.61      2.30 o 
   3   9  16       40.66       55.93      3.44 o 
   4   9  16        0.00        0.20      0.78 o 
  -2  -3  17        0.03        0.57      0.72 o 
  -1  -3  17        3.47        3.74      0.99 o 
  -3  -2  17        2.87        2.30      0.90 o 
  -2  -2  17        8.30        8.53      1.36 o 
  -1  -2  17        3.83        2.79      0.94 o 
   0  -2  17       10.18       12.91      1.66 o 
   1  -2  17        0.06        0.21      0.65 o 
   2  -2  17        7.44       11.40      1.62 o 
  -5  -1  17        0.66        1.48      0.80 o 
  -4  -1  17        2.82        4.03      1.11 o 
  -3  -1  17        0.05        1.93      0.92 o 
  -2  -1  17        1.47        0.47      0.66 o 
  -1  -1  17        0.24        0.66      0.67 o 
   0  -1  17        2.17        2.24      0.87 o 
   1  -1  17        9.75        9.60      1.41 o 
   2  -1  17        8.05       10.05      1.46 o 
   3  -1  17        9.26       12.17      1.67 o 
  -5   0  17        0.00        0.88      0.77 o 
  -4   0  17        7.10        8.57      0.95 o 
  -3   0  17        4.64        5.39      1.12 o 
  -2   0  17        0.01       -0.05      0.58 o 
  -1   0  17        3.91        3.84      0.89 o 
   0   0  17        1.23        2.31      0.87 o 
   1   0  17        5.41        4.96      0.99 o 
   2   0  17        0.48        0.89      0.70 o 
   3   0  17       17.49       20.00      1.94 o 
   4   0  17       39.33       46.84      3.03 o 
   5   0  17        1.80        1.97      0.89 o 
  -5   1  17        0.23        1.51      0.76 o 
  -4   1  17        0.55        0.28      1.22 o 
  -3   1  17        0.01       -0.06      0.67 o 
  -2   1  17       15.59       14.27      1.54 o 
  -1   1  17       11.28       12.18      1.40 o 
   0   1  17       16.04       17.10      1.66 o 
   1   1  17        0.00        0.18      0.53 o 
   2   1  17        1.31        1.03      0.34 o 
   3   1  17        4.08        1.94      0.48 o 
   4   1  17       14.11       14.05      1.16 o 
   5   1  17       28.44       29.09      1.67 o 
  -5   2  17        0.98        1.12      0.77 o 
  -4   2  17        0.07       -0.49      0.49 o 
  -3   2  17        2.95        2.21      0.77 o 
  -2   2  17        1.54        1.40      0.68 o 
  -1   2  17        7.71        8.94      1.20 o 
   0   2  17        0.70        0.64      0.51 o 
   1   2  17        2.44        2.43      0.54 o 
   2   2  17       33.65       36.55      1.37 o 
   3   2  17       41.35       48.85      1.72 o 
   4   2  17        1.18        1.93      0.85 o 
   5   2  17        3.44        3.07      1.02 o 
  -5   3  17        6.39        4.88      1.07 o 
  -4   3  17        0.47        0.34      0.51 o 
  -3   3  17        0.02       -0.31      0.34 o 
  -2   3  17        1.09        1.29      0.47 o 
  -1   3  17        0.03        0.78      0.71 o 
   0   3  17        3.01        4.33      1.08 o 
   1   3  17        0.39       -0.03      0.72 o 
   2   3  17        0.21        1.57      0.82 o 
   3   3  17       50.94       56.41      2.64 o 
   4   3  17        8.81       10.58      1.45 o 
   5   3  17       29.83       38.37      2.76 o 
  -4   4  17        0.50        1.37      0.62 o 
  -3   4  17        0.02        0.92      1.09 o 
  -2   4  17        1.43        1.98      0.57 o 
  -1   4  17        0.08        0.85      0.66 o 
   0   4  17        0.43        1.67      0.94 o 
   1   4  17        1.19        1.72      0.85 o 
   2   4  17        4.98        5.44      1.00 o 
   3   4  17        0.10       -0.06      0.62 o 
   4   4  17       13.30       13.05      1.08 o 
   5   4  17        6.87        7.84      1.32 o 
  -3   5  17        0.10        1.50      0.79 o 
  -2   5  17        4.14        3.56      1.01 o 
  -1   5  17        0.04       -0.07      0.64 o 
   0   5  17        4.81        5.98      1.22 o 
   1   5  17        0.12        0.41      0.61 o 
   2   5  17       49.17       50.75      2.97 o 
   3   5  17        1.46        2.37      0.93 o 
   4   5  17        0.38        0.12      0.45 o 
   5   5  17        0.29        0.36      0.68 o 
  -3   6  17        1.69        2.52      1.02 o 
  -2   6  17       10.21       12.99      1.70 o 
  -1   6  17        0.10        0.23      0.60 o 
   0   6  17        1.69        2.79      0.92 o 
   1   6  17       26.03       27.58      2.27 o 
   2   6  17       14.51       18.21      1.84 o 
   3   6  17        2.46        2.19      0.86 o 
   4   6  17       10.74       12.44      1.54 o 
   5   6  17        6.21        6.13      0.84 o 
  -1   7  17        7.45        6.63      1.35 o 
   0   7  17        6.87        6.01      1.19 o 
   1   7  17       10.70       12.43      1.63 o 
   2   7  17        6.97        8.80      1.45 o 
   3   7  17        9.89        8.61      1.38 o 
   4   7  17       19.47       25.19      2.17 o 
   5   7  17        2.01        1.91      0.85 o 
   1   8  17       70.30       79.93      4.17 o 
   2   8  17        0.27       -0.26      0.87 o 
   3   8  17        4.21        5.25      1.17 o 
   4   8  17        2.59        3.09      1.00 o 
   5   8  17        2.00        1.37      0.71 o 
  -3  -1  18        3.15        4.58      1.16 o 
  -2  -1  18        3.15        2.51      0.90 o 
  -1  -1  18        1.18        1.10      0.66 o 
   0  -1  18        0.00        1.24      0.63 o 
   1  -1  18       10.22       11.62      1.64 o 
   2  -1  18       63.76       69.69      3.82 o 
  -3   0  18       25.22       26.75      2.27 o 
  -2   0  18       26.32       27.66      2.25 o 
  -1   0  18        1.03        1.08      0.52 o 
   0   0  18        6.01        6.49      1.15 o 
   1   0  18        1.92        1.13      0.71 o 
   2   0  18        8.62       10.37      1.49 o 
   3   0  18        8.55        9.77      1.53 o 
  -4   1  18        1.22       -0.18      0.67 o 
  -3   1  18        5.09        3.43      0.90 o 
  -2   1  18        1.67        2.71      0.85 o 
  -1   1  18        5.12        6.09      1.08 o 
   0   1  18       18.02       17.07      1.71 o 
   1   1  18       26.02       30.13      2.25 o 
   2   1  18        5.97        5.23      0.76 o 
   3   1  18        3.03        3.23      0.93 o 
   4   1  18        0.27       -0.24      1.04 o 
  -4   2  18        2.87        1.99      0.57 o 
  -3   2  18        9.12        9.61      1.30 o 
  -2   2  18        0.86        1.05      0.62 o 
  -1   2  18        0.41        0.75      0.59 o 
   0   2  18        2.03        2.26      0.53 o 
   1   2  18       28.58       30.31      1.28 o 
   2   2  18        1.42        2.63      0.62 o 
   3   2  18       30.41       35.41      2.48 o 
   4   2  18        0.17       -0.27      0.67 o 
  -4   3  18        8.24        5.41      1.10 o 
  -3   3  18        6.87        5.49      1.22 o 
  -2   3  18       13.62       14.56      1.92 o 
  -1   3  18       22.52       19.59      2.06 o 
   0   3  18       13.22       12.82      1.66 o 
   1   3  18       12.69       15.60      1.79 o 
   2   3  18       37.67       39.45      2.62 o 
   3   3  18        0.18        0.56      0.43 o 
   4   3  18        0.59        0.58      0.78 o 
   5   3  18        2.02        2.87      0.83 o 
  -3   4  18        3.43        2.63      0.64 o 
  -2   4  18        2.95        4.17      1.23 o 
  -1   4  18       13.99       13.88      1.83 o 
   0   4  18      140.10      139.41      5.43 o 
   1   4  18       36.39       41.81      2.80 o 
   2   4  18        5.12        6.03      1.13 o 
   3   4  18       11.77       13.65      1.13 o 
   4   4  18       13.27       13.88      1.68 o 
   5   4  18        0.61        0.84      0.69 o 
  -3   5  18        2.81        3.70      1.02 o 
  -2   5  18        5.26        5.83      1.28 o 
  -1   5  18       13.38       15.61      1.87 o 
   0   5  18       10.49       11.13      1.54 o 
   1   5  18        0.83        0.92      0.75 o 
   2   5  18       19.61       19.30      1.93 o 
   3   5  18        1.31        0.19      0.64 o 
   4   5  18        5.45        5.21      0.76 o 
  -1   6  18        8.54        7.47      1.38 o 
   0   6  18       14.84       16.55      1.89 o 
   1   6  18        0.96        1.70      0.68 o 
   2   6  18       46.58       52.11      3.19 o 
   3   6  18        4.50        5.05      1.10 o 
   4   6  18        1.55        0.26      0.61 o 
   0   7  18        2.00        0.72      0.80 o 
   1   7  18       17.02       19.15      2.03 o 
   2   7  18       22.61       20.63      2.07 o 
   3   7  18       23.57       20.02      2.03 o 
   4   7  18       31.32       32.69      2.55 o 
   5   7  18       23.51       25.01      2.24 o 
  -2   0  19        2.42        3.05      0.92 o 
  -1   0  19        7.73       10.16      1.53 o 
   0   0  19       14.79       13.41      1.63 o 
   1   0  19        0.75       -0.26      0.73 o 
   2   0  19        0.55        1.13      0.82 o 
  -3   1  19        0.30       -0.31      0.63 o 
  -2   1  19        6.13        6.78      1.19 o 
  -1   1  19        8.69        9.41      1.33 o 
   0   1  19        3.14        3.40      0.92 o 
   1   1  19       10.65       11.58      1.07 o 
   2   1  19        0.08        0.14      0.61 o 
   3   1  19        9.52        9.65      1.42 o 
  -3   2  19        2.00        1.21      0.74 o 
  -2   2  19        0.02        0.45      0.56 o 
  -1   2  19        2.75        3.07      0.82 o 
   0   2  19       11.43       12.25      1.68 o 
   1   2  19        4.29        5.32      1.22 o 
   2   2  19        0.17       -0.76      0.76 o 
   3   2  19        7.74       10.02      1.38 o 
   4   2  19       17.64       20.41      2.02 o 
  -2   3  19       15.52       14.25      1.93 o 
  -1   3  19        0.33       -1.00      1.00 o 
   0   3  19        9.45        7.94      1.43 o 
   1   3  19        0.03       -0.26      0.73 o 
   2   3  19        1.61        2.51      1.34 o 
   3   3  19        4.58        4.82      0.75 o 
   4   3  19        0.09        0.16      0.65 o 
  -1   4  19        8.17        8.40      1.52 o 
   0   4  19        0.34        0.04      0.74 o 
   1   4  19       18.30       19.14      1.99 o 
   2   4  19        1.01        1.17      0.74 o 
   3   4  19        1.47        0.96      0.45 o 
   4   4  19        5.50        5.78      1.23 o 
   0   5  19       44.26       54.04      3.44 o 
   1   5  19       15.29       18.22      1.93 o 
   2   5  19        5.96        6.22      1.32 o 
   3   5  19        0.07        0.49      0.69 o 
   4   5  19        1.11        0.78      0.71 o 
   1   6  19        1.61        1.21      0.80 o 
   2   6  19       12.29       15.92      1.91 o 
   3   6  19        3.30        2.93      0.90 o 
   4   6  19        0.28        0.11      0.71 o 
  -1   1  20        6.07        6.66      1.27 o 
   0   1  20        0.50        0.20      0.59 o 
   1   1  20       19.52       20.48      1.48 o 
   1   2  20        1.76        1.61      0.91 o 
   2   2  20        0.03        0.02      0.57 o 
   1   3  20        0.20        0.32      0.72 o 
   2   3  20        0.01        0.62      0.59 o 
   3   3  20        0.67        0.08      0.70 o 
   2   4  20        3.99        5.36      1.25 o 
   3   4  20        2.16        1.87      0.98 o 
                                                 
